# Supplementary material for: The circadian clock mutant lhy cca1 elf3 paces starch mobilization to dawn despite severely disrupted circadian clock function
Source: Plant Physiol. 2022 May 14;189(4):2332–56. doi: 10.1093/plphys/kiac226 (PMC9348821; doi:10.1093/plphys/kiac226)
Supplement: kiac226_Supplementary_Data [file kiac226_supplementary_data.zip]

Archive with 7 entries (6 files):
- kiac226_Supplementary_Data/
- kiac226_Supplementary_Data/DeSYNC_Suppl. Data.pdf
- kiac226_Supplementary_Data/DeSYNC_Suppl. Dataset S1 (METABOLITES)(rev3).xlsx
- kiac226_Supplementary_Data/DeSYNC_Suppl. Dataset S2 (TRANSCRIPTS)(rev3).xlsx
- kiac226_Supplementary_Data/DeSYNC_Suppl. Dataset S3 (PEAKS)(rev3).xlsx
- kiac226_Supplementary_Data/DeSYNC_Suppl. Dataset S4 (MI)(rev3).xlsx
- kiac226_Supplementary_Data/DeSYNC_Suppl. Dataset S5 (ANOVA)(rev3).xlsx
