# Supplementary material for: The circadian clock mutant lhy cca1 elf3 paces starch mobilization to dawn despite severely disrupted circadian clock function
Source: Plant Physiol. 2022 May 14;189(4):2332–56. doi: 10.1093/plphys/kiac226 (PMC9348821; doi:10.1093/plphys/kiac226)
Supplement: kiac226_Supplementary_Data [file kiac226_supplementary_data.zip › kiac226_Supplementary_Data/DeSYNC_Suppl. Dataset S1 (METABOLITES)(rev3).xlsx]

## Sheet: Details
"Biomass" sheet contains number of plants, total weight and FW per plant data; 25 obs. of 8 variables; wide format.
Column name	Data type	Data example	Unit	Comment
sample_id	character	"13.125" "13.126" "13.127" "13.128" ...	NA
genotype	Factor w/ 2 levels	"lhy/cca1/elf3", "Ws-2"	NA
ZT	integer	17, 24, 28	h
light	Factor w/ 1 level	"160"	NA
regime	Factor w/ 3 levels	"T17", "T24", "T28"	NA
h_plants	integer	105, 60, 60, 60, 60, 60, 25, 30, 43, 24, ...	#
h_weight	double	0.558, 0.312, 0.306, 0.311, 0.359, ...	g
FW	double	0.00531, 0.00521, 0.0051, 0.00518, 0.00598, ...	g
"Irradiance and Photoperiod" sheet contains starch and metabolites data; 325 obs. of 19 variables; wide format.
Column name	Data type	Data example	Unit	Comment
experiment	Factor w/ 6 levels	"four", "seven", "eight", "T9"	NA
sample_id	character	"4.1" "4.2" "4.3" "9_1" ...	NA
regime	Factor w/ 1 level	"LD"	NA
light	Factor w/ 3 levels	"160", "90", "60"	NA
genotype	Factor w/ 2 levels	"lhy/cca1/elf3", "Ws-2"	NA
ZT	integer	0, 2, 3, 4, ...	h
photoperiod	Factor w/ 2 levels	"12/12", "6/18"	µmol.g-1 FW
Chl A	double	0.677, 0.647, 0.739, 0.884, 0.831, ...	mg.g-1 FW
Chl B	double	0.269, 0.219, 0.26, 0.261, 0.254, ...	mg.g-1 FW
Starch	double	10.87, 10.64, 13.88, 6.19, 5.25, ...	µmol.g-1 FW
Glucose	double	0.163, 0.167, 0.276, 0.36, 0.327, ...	µmol.g-1 FW
Fructose	double	0.0408, 0, -0.079, 0.1516, 0.2693, ...	µmol.g-1 FW
Sucrose	double	1.67, 1.84, 1.95, 2.91, 2.68, ...	µmol.g-1 FW
AA	double	15.9, 16.7, 19.2, 16.4, 18.3, ...	µmol.g-1 FW
"T17 and T28" sheet contains starch and metabolites data; 92 obs. of 18 variables; wide format.
Column name	Data type	Data example	Unit	Comment
experiment	Factor w/ 6 levels	"nine", "ten", "thirteen", "fourteen", "fifteen", "sexteen"	NA
sample_id	character	"16.1" "16.2" "16.3" "16.4" ...	NA
regime	Factor w/ 2 levels	"T17", "T28"	NA
light	Factor w/ 1 level	"160"	NA
genotype	Factor w/ 4 levels	"Ws-2", "lhy/cca1/elf3", "lhy/cca1", "elf3"	NA
ZT	double	0.00, 3.50, 4.25, 7.00, ...	h
Chl A	double	0.689, 0.664, 0.664, 0.652, 0.864, ...	mg.g-1 FW
Chl B	double	0.246, 0.247, 0.249, 0.228, 0.247, ...	mg.g-1 FW
Starch	double	7.55, 6.7, 8, 6.75, 1.56, ...	µmol.g-1 FW
Glucose	double	0.455, 0.303, 0.177, 0.21, 0.349, ...	µmol.g-1 FW
Fructose	double	0.0568, 0.5305, 0.1768, 0.0876, 0.872, ...	µmol.g-1 FW
Sucrose	double	0.805, 0.89, 1.071, 0.736, 0.654, ...	µmol.g-1 FW
AA	double	25.5, 24.4, 23.6, 23.4, 32.5, ...	µmol.g-1 FW
"Irradiance shift" sheet contains starch and metabolites data; 128 obs. of 20 variables; wide format.
Column name	Data type	Data example	Unit	Comment
experiment	Factor w/ 1 level	"eighteen"	NA
sample_id	character	"18.5" "18.6" "18.7" "18.8" ...	NA
regime	Factor w/ 1 level	"LD"	NA
light	Factor w/ 2 levels	"160", "90"	NA
temperature	Factor w/ 1 level	"20/18"	NA
treatments	Factor w/ 2 levels	"Control", "Low light"	NA
genotype	Factor w/ 2 levels	"Ws-2", "lhy/cca1/elf3"	NA
ZT	integer	0, 12, 14, 16, 18, 20, 22, 24	h
Starch	double	4.4, 4.02, 3.88, 4.34, 9.65, ...	µmol.g-1 FW
Glucose	double	0.275, 0.37, 0.371, 0.316, 0.273, ...	µmol.g-1 FW
Fructose	double	0.55, 0.0528, 0.0708, 0.1898, 1.0778, ...	µmol.g-1 FW
Sucrose	double	1.23, 1.1, 1.14, 1.16, 1.33, ...	µmol.g-1 FW
AA	double	21.4, 21.4, 21.1, 22, 20.5, ...	µmol.g-1 FW
"Dusk shift" sheet contains starch and metabolites data; 54 obs. of 13 variables; wide format.
Column name	Data type	Data example	Unit	Comment
experiment	Factor w/ 1 level	"27"	NA
sample_id	character	"27.1" "27.2" "27.3" "27.4" ...	NA
regime	Factor w/ 2 levels	"Early Dusk", "LD"	NA
genotype	Factor w/ 1 level	"lhy/cca1/elf3"	NA
ZT	integer	0, 4, 8, 10, 12, 14, 16, 18, 20, 22, 24	h
Starch	double	14.3, 17.6, 14.7, 37.8, 37.4, ...	µmol.g-1 FW
Glucose	double	0.162, 0.317, 0.217, 1.091, 1.113, ...	µmol.g-1 FW
Fructose	double	0.162, 0.211, 0.138, 0.707, 0.721, ...	µmol.g-1 FW
Sucrose	double	1.1, 1.36, 1.19, 2.35, 2.27, ...	µmol.g-1 FW

## Sheet: Biomass
experiment	sample_id	genotype	ZT	light	regime	n_plants (#)	weight (g)	FW (g)
thirteen	13.125	lhy/cca1/elf3	17	160	T17	105	0.558	0.00531429
thirteen	13.126	lhy/cca1/elf3	17	160	T17	60	0.3125	0.00520833
thirteen	13.127	lhy/cca1/elf3	17	160	T17	60	0.3061	0.00510167
thirteen	13.128	lhy/cca1/elf3	17	160	T17	60	0.3109	0.00518167
thirteen	13.129	lhy/cca1/elf3	17	160	T17	60	0.3587	0.00597833
thirteen	13.130	lhy/cca1/elf3	17	160	T17	60	0.3372	0.00562
thirteen	13.131	Ws-2	17	160	T17	25	0.14	0.0056
thirteen	13.132	Ws-2	17	160	T17	30	0.16	0.00533333
thirteen	13.133	Ws-2	17	160	T17	43	0.2136	0.00496744
thirteen	13.134	Ws-2	17	160	T17	24	0.1332	0.00555
thirteen	13.135	Ws-2	17	160	T17	22	0.1087	0.00494091
seventeen	17.89	lhy/cca1/elf3	24	160	T24	19	0.0974	0.00512632
seventeen	17.90	lhy/cca1/elf3	24	160	T24	20	0.0955	0.004775
seventeen	17.91	lhy/cca1/elf3	24	160	T24	19	0.0941	0.00495263
seventeen	17.97	Ws-2	24	160	T24	21	0.1177	0.00560476
seventeen	17.98	Ws-2	24	160	T24	21	0.1228	0.00584762
seventeen	17.100	Ws-2	24	160	T24	19	0.1063	0.00559474
sixteen	16.89	lhy/cca1/elf3	28	160	T28	28	0.0895	0.00319643
sixteen	16.90	lhy/cca1/elf3	28	160	T28	28	0.0975	0.00348214
sixteen	16.91	lhy/cca1/elf3	28	160	T28	30	0.113	0.00376667
sixteen	16.92	lhy/cca1/elf3	28	160	T28	33	0.1138	0.00344848
sixteen	16.93	Ws-2	28	160	T28	31	0.137	0.00441935
sixteen	16.94	Ws-2	28	160	T28	37	0.1459	0.00394324
sixteen	16.95	Ws-2	28	160	T28	39	0.1683	0.00431538
sixteen	16.96	Ws-2	28	160	T28	48	0.198	0.004125

## Sheet: Irradiance and Photoperiod
experiment	sample_id	regime	light	genotype	ZT	photoperiod	Chl A	Chl B	Starch	Glucose	Fructose	Sucrose	AA
four	4.1	LD	160	lhy/cca1/elf3	0	12/12	0.676682	0.26856	10.8667	0.163156	0.0407891	1.67235	15.9249
four	4.2	LD	160	lhy/cca1/elf3	0	12/12	0.646537	0.219164	10.6411	0.167363	0	1.841	16.6548
four	4.3	LD	160	lhy/cca1/elf3	0	12/12	0.739432	0.259924	13.8817	0.276459	-0.0789884	1.95496	19.2145
T9	9_1	LD	160	Ws-2	0	12/12	0.884119	0.261462	6.19241	0.359958	0.151561	2.90808	16.3853
T9	9_2	LD	160	Ws-2	0	12/12	0.831142	0.254224	5.2545	0.327048	0.269334	2.68372	18.3149
seven	7.11	LD	160	lhy/cca1/elf3	0	6/18	0.665992	0.233784	5.3744	0.225057	0.0187548	0.843965	12.8942
seven	7.12	LD	160	lhy/cca1/elf3	0	6/18	0.620753	0.233166	5.29862	0.618999	0.182059	0.882984	12.4969
seven	7.13	LD	160	lhy/cca1/elf3	0	6/18	0.62499	0.222309	4.21755	0.177724	0.0177724	0.666464	11.6611
seven	7.14	LD	160	lhy/cca1/elf3	0	6/18	1.14415	0.876914	8.84702	0.365902	0.146361	1.06112	15.4834
seven	7.1	LD	160	Ws-2	0	6/18	0.968475	0.333148	4.85159	0.240787	0.0481574	0.818676	12.5567
seven	7.2	LD	160	Ws-2	0	6/18	0.943081	0.271004	5.12248	0.0562643	0	0.731436	13.1445
seven	7.3	LD	160	Ws-2	0	6/18	1.00991	0.316743	4.12618	0.115191	-0.0460765	0.79482	13.9055
seven	7.4	LD	160	Ws-2	0	6/18	0.967935	0.283054	4.45022	0.121702	-0.0608511	0.82149	13.2636
seven	7.5	LD	160	Ws-2	0	6/18	0.840475	0.25385	4.09742	0.0717731	-0.0179433	0.663901	10.5236
eight	8.1	LD	90	lhy/cca1/elf3	0	12/12	0.847094	0.297949	7.14861	0.145141	0.0207344	0.819011	10.6475
eight	8.2	LD	90	lhy/cca1/elf3	0	12/12	0.941931	0.299	8.49101	0.141218	0	0.897745	12.6692
eight	8.3	LD	90	lhy/cca1/elf3	0	12/12	0.909733	0.283203	6.59872	0.153116	0.0191395	0.861277	11.8088
eight	8.4	LD	90	lhy/cca1/elf3	0	12/12	0.961835	0.327275	6.76903	0.0708646	0.047243	0.77951	11.3484
eight	8.5	LD	90	lhy/cca1/elf3	0	12/12	0.883376	0.264362	6.09953	0.18661	0.018661	0.793093	11.4288
eight	8.11	LD	90	Ws-2	0	12/12	1.14053	0.326101	2.85071	0.175633	-0.0878165	0.834257	13.0513
eight	8.12	LD	90	Ws-2	0	12/12	1.1009	0.264006	2.58799	0.313769	0.0165142	1.11471	12.5474
eight	8.13	LD	90	Ws-2	0	12/12	1.13764	0.286676	2.24477	0.222818	-0.0371363	0.984113	11.997
eight	8.14	LD	90	Ws-2	0	12/12	1.16397	0.30898	2.54298	0.0608511	0	0.720071	11.616
seven	7.6	LD	90	lhy/cca1/elf3	0	6/18	0.697851	0.337642	2.45751	0.246984	0.137213	0.603738	10.0515
seven	7.7	LD	90	lhy/cca1/elf3	0	6/18	0.689079	0.241077	2.54483	0.284178	0.0378904	0.416794	11.4977
seven	7.16	LD	90	Ws-2	0	6/18	0.997722	0.271185	5.00524	0.10818	-0.01803	0.658093	11.3318
seven	7.17	LD	90	Ws-2	0	6/18	1.2346	0.439011	6.43786	0.122367	-0.0305918	0.856571	13.1855
seven	7.18	LD	90	Ws-2	0	6/18	1.01418	0.289671	4.0308	0.112529	-0.0375096	0.628285	11.163
eight	8.6	LD	60	lhy/cca1/elf3	0	12/12	0.950368	0.267387	4.03117	0.114585	-0.0491079	0.548372	10.4223
eight	8.16	LD	60	Ws-2	0	12/12	1.09968	0.287725	2.53438	0.0530645	-0.0176882	0.504112	10.0476
eight	8.17	LD	60	Ws-2	0	12/12	1.07932	0.270346	2.54298	0.0486809	-0.0486809	0.624738	9.79824
eight	8.18	LD	60	Ws-2	0	12/12	1.07713	0.29364	1.13022	0.0360599	-0.0721198	0.585973	10.1374
T9	9_5	LD	160	Ws-2	2	12/12	0.87708	0.264607	12.0834	0.631603	0.248813	3.01447	24.0226
T9	9_6	LD	160	Ws-2	2	12/12	0.912638	0.248531	13.2058	1.03773	0.382323	2.57613	28.691
seven	7.21	LD	160	lhy/cca1/elf3	3	6/18	0.68427	0.229179	23.2611	2.53189	1.96925	2.6538	13.9891
seven	7.22	LD	160	lhy/cca1/elf3	3	6/18	0.674532	0.247524	20.4845	2.5082	0.882886	2.91954	12.5126
seven	7.23	LD	160	lhy/cca1/elf3	3	6/18	0.671391	0.21214	23.5222	2.60016	2.05183	2.56478	12.6061
seven	7.31	LD	160	Ws-2	3	6/18	1.08689	0.296161	38.0483	1.60253	0.885607	2.25619	15.8092
seven	7.32	LD	160	Ws-2	3	6/18	1.15001	0.293929	40.1249	1.76357	0.90229	2.70687	17.8669
seven	7.33	LD	160	Ws-2	3	6/18	1.21787	0.296333	43.2843	1.95788	0.978938	2.53912	18.0535
seven	7.34	LD	160	Ws-2	3	6/18	1.26219	0.338	42.4695	1.97307	1.14105	2.28211	17.8594
eight	8.21	LD	90	lhy/cca1/elf3	3	12/12	1.0348	0.284986	17.3795	0.597152	0.242593	1.71681	13.0015
eight	8.22	LD	90	lhy/cca1/elf3	3	12/12	1.0453	0.298292	17.5906	0.726797	0.294647	1.68931	12.6005
eight	8.23	LD	90	lhy/cca1/elf3	3	12/12	1.09658	0.288953	17.9835	0.644136	0.322068	1.61981	14.6593
eight	8.24	LD	90	lhy/cca1/elf3	3	12/12	1.25451	0.33537	20.0919	0.625629	0.215734	1.82295	16.5351
eight	8.31	LD	90	Ws-2	3	12/12	1.18743	0.311057	14.3901	0.850112	0.352486	1.2959	15.3198
eight	8.32	LD	90	Ws-2	3	12/12	1.14494	0.271366	14.9769	0.809817	0.387304	1.14431	14.5983
eight	8.33	LD	90	Ws-2	3	12/12	1.0487	0.301095	14.8038	0.54766	0.243404	0.973617	13.7471
eight	8.34	LD	90	Ws-2	3	12/12	1.09305	0.314466	14.3901	0.767175	0.290282	1.2337	14.5618
seven	7.26	LD	90	lhy/cca1/elf3	3	6/18	0.662369	0.197042	13.7744	2.0613	1.60844	1.64748	11.0811
seven	7.27	LD	90	lhy/cca1/elf3	3	6/18	0.771875	0.30361	15.5017	2.33263	1.91521	1.79244	10.3783
seven	7.28	LD	90	lhy/cca1/elf3	3	6/18	0.731941	0.346821	13.5777	2.33263	1.83694	1.63284	10.1838
seven	7.36	LD	90	Ws-2	3	6/18	1.30079	0.396038	26.1187	1.35465	0.912316	1.65876	13.4635
seven	7.37	LD	90	Ws-2	3	6/18	1.2619	0.321311	28.0073	1.41782	1.04251	1.80355	14.0038
seven	7.38	LD	90	Ws-2	3	6/18	1.21357	0.338626	29.0354	1.65616	1.11966	1.45789	13.8199
seven	7.39	LD	90	Ws-2	3	6/18	1.14045	0.286039	26.7041	1.72544	1.12529	1.491	13.0685
eight	8.26	LD	60	lhy/cca1/elf3	3	12/12	1.07793	0.318718	10.5181	0.504945	0.263449	1.16357	11.9812
eight	8.27	LD	60	lhy/cca1/elf3	3	12/12	1.14104	0.405287	12.7565	0.626782	0.341881	1.1396	11.3582
eight	8.28	LD	60	lhy/cca1/elf3	3	12/12	1.02492	0.283714	9.99303	0.525134	0.262567	0.956494	10.8966
eight	8.36	LD	60	Ws-2	3	12/12	1.07836	0.307065	7.43685	0.547129	0.214943	0.977016	10.4219
eight	8.37	LD	60	Ws-2	3	12/12	1.10085	0.29186	7.90717	0.400529	0.21847	0.90119	10.3154
eight	8.38	LD	60	Ws-2	3	12/12	1.10777	0.281252	7.93197	0.515972	0.240787	0.782558	10.2419
eight	8.39	LD	60	Ws-2	3	12/12	1.1613	0.38927	5.69144	0.513854	0.270449	0.82487	10.3022
eight	8.40	LD	60	Ws-2	3	12/12	1.14077	0.311161	7.42713	0.394942	0.256712	0.819504	10.4165
four	4.4	LD	160	lhy/cca1/elf3	4	12/12	0.908163	0.277306	35.4201	5.63887	3.6105	4.7261	29.2774
four	4.5	LD	160	lhy/cca1/elf3	4	12/12	0.934423	0.27541	33.511	2.34255	1.54847	4.70495	27.0514
four	4.6	LD	160	lhy/cca1/elf3	4	12/12	0.755043	0.243618	23.5821	3.25857	2.3492	3.33435	21.3714
T9	9_10	LD	160	Ws-2	4	12/12	0.772138	0.244106	21.8529	0.448582	0.197376	2.45823	22.4488
T9	9_9	LD	160	Ws-2	4	12/12	0.88172	0.270317	23.3638	0.795967	0.353763	1.23817	22.4601
T9	9_13	LD	160	Ws-2	6	12/12	0.895504	0.24394	36.3798	0.627538	0.231198	2.93126	30.9554
T9	9_14	LD	160	Ws-2	6	12/12	0.857987	0.255594	38.6695	0.613018	0.16227	3.03805	24.7657
seven	7.41	LD	160	lhy/cca1/elf3	6	6/18	0.75769	0.336839	40.9175	2.49728	1.94843	2.3189	10.9828
seven	7.42	LD	160	lhy/cca1/elf3	6	6/18	0.872402	0.382737	46.2097	2.85594	2.36914	2.80726	12.8977
seven	7.43	LD	160	lhy/cca1/elf3	6	6/18	0.851152	0.393157	45.5077	2.83247	2.33263	2.81581	13.3648
seven	7.51	LD	160	Ws-2	6	6/18	1.23328	0.290517	70.1028	1.4369	0.522508	2.44459	19.3691
seven	7.52	LD	160	Ws-2	6	6/18	1.16447	0.283779	70.2032	1.48163	0.562643	2.20369	17.9758
seven	7.53	LD	160	Ws-2	6	6/18	1.24385	0.300596	73.9176	1.3823	0.47393	2.28079	18.9921
seven	7.54	LD	160	Ws-2	6	6/18	1.17917	0.281159	68.8596	1.27532	0.543888	2.08178	18.0932
eight	8.41	LD	90	lhy/cca1/elf3	6	12/12	1.03179	0.273961	29.4707	0.698638	0.165467	1.95803	13.3434
eight	8.42	LD	90	lhy/cca1/elf3	6	12/12	1.05976	0.240302	30.8152	0.537437	0.223932	1.90342	13.8367
eight	8.43	LD	90	lhy/cca1/elf3	6	12/12	1.08146	0.255828	32.9704	0.672469	0.218552	2.09306	14.39
eight	8.44	LD	90	lhy/cca1/elf3	6	12/12	1.04321	0.261237	30.0337	0.481574	0.257986	1.59951	13.7626
eight	8.51	LD	90	Ws-2	6	12/12	1.20087	0.305253	35.3931	0.593324	0.210534	1.70341	16.2188
eight	8.52	LD	90	Ws-2	6	12/12	1.39012	0.336053	39.2307	0.957998	0.179625	2.07566	18.4275
eight	8.53	LD	90	Ws-2	6	12/12	1.29008	0.306215	35.4174	0.816999	0.167113	1.81968	16.5727
eight	8.54	LD	90	Ws-2	6	12/12	1.2346	0.291764	37.3634	0.63377	0.193652	1.54041	15.8911
seven	7.46	LD	90	lhy/cca1/elf3	6	6/18	0.885372	0.421519	29.8632	1.96977	1.58964	2.17712	11.0387
seven	7.47	LD	90	lhy/cca1/elf3	6	6/18	0.840622	0.335371	29.4901	1.92099	1.70144	2.09936	10.1248
seven	7.48	LD	90	lhy/cca1/elf3	6	6/18	0.797303	0.313439	26.3919	1.67306	1.41566	2.2908	9.79985
seven	7.56	LD	90	Ws-2	6	6/18	1.4022	0.323466	55.7919	1.54027	0.868872	2.09319	15.6335
seven	7.57	LD	90	Ws-2	6	6/18	1.30976	0.315139	54.1817	1.55829	0.884955	1.818	14.972
seven	7.58	LD	90	Ws-2	6	6/18	1.34824	0.384643	53.9257	1.5617	0.979372	1.60141	14.8311
seven	7.59	LD	90	Ws-2	6	6/18	1.18847	0.273704	49.7682	1.33642	0.798593	1.71942	13.8456
eight	8.46	LD	60	lhy/cca1/elf3	6	12/12	1.05815	0.273409	19.1213	0.412695	0.251206	1.51621	9.55331
eight	8.48	LD	60	lhy/cca1/elf3	6	12/12	0.944795	0.257227	17.9907	0.319423	0.117682	1.39537	10.2644
eight	8.49	LD	60	lhy/cca1/elf3	6	12/12	1.06166	0.268765	19.7144	0.326783	0.0687963	1.53072	10.9493
eight	8.50	LD	60	lhy/cca1/elf3	6	12/12	0.976921	0.271847	19.016	0.294164	0.165467	1.60871	9.46107
eight	8.56	LD	60	Ws-2	6	12/12	1.16936	0.316417	20.0532	0.275004	0.0392863	1.02144	9.95065
eight	8.57	LD	60	Ws-2	6	12/12	1.20734	0.330608	19.4034	0.18661	0.0207344	0.995253	10.203
eight	8.58	LD	60	Ws-2	6	12/12	1.17913	0.316793	20.8448	0.275004	0.0785726	0.982158	10.3005
eight	8.59	LD	60	Ws-2	6	12/12	1.23344	0.301287	20.3031	0.209282	0.0523206	1.14233	10.5848
four	4.7	LD	160	lhy/cca1/elf3	8	12/12	0.918392	0.245645	41.5294	2.38343	1.62591	2.1802	26.4729
four	4.9	LD	160	lhy/cca1/elf3	8	12/12	0.885451	0.233628	45.7805	2.41291	1.57968	2.23064	27.2125
T9	9_17	LD	160	Ws-2	8	12/12	0.983729	0.271849	57.7213	0.457004	0.20946	3.67507	43.8619
T9	9_18	LD	160	Ws-2	8	12/12	0.928367	0.252892	50.1331	0.513606	0.239683	3.26996	34.6497
seven	7.61	LD	160	lhy/cca1/elf3	9	6/18	0.687373	0.272396	34.5948	0.894855	0.916681	1.15676	11.8045
seven	7.62	LD	160	lhy/cca1/elf3	9	6/18	0.724209	0.29102	39.4596	1.08354	1.27617	1.30025	11.3146
seven	7.63	LD	160	lhy/cca1/elf3	9	6/18	0.685757	0.262021	35.2468	1.22262	1.26552	1.38349	11.5014
seven	7.71	LD	160	Ws-2	9	6/18	1.18277	0.300755	66.0223	0.428285	0.0815781	1.70294	19.2814
seven	7.72	LD	160	Ws-2	9	6/18	1.18432	0.340638	67.1697	0.339291	0.121175	1.61163	19.003
seven	7.73	LD	160	Ws-2	9	6/18	1.27682	0.377396	66.6071	0.317634	0.132348	1.98521	20.0978
seven	7.74	LD	160	Ws-2	9	6/18	1.10864	0.296745	58.2603	0.265129	0.0203945	1.68255	17.429
eight	8.61	LD	90	lhy/cca1/elf3	9	12/12	1.12874	0.307067	41.6896	0.883942	0.275004	1.89556	14.7284
eight	8.62	LD	90	lhy/cca1/elf3	9	12/12	1.13298	0.275597	41.3501	0.624927	0.173591	1.56232	14.626
eight	8.63	LD	90	lhy/cca1/elf3	9	12/12	0.975935	0.238712	40.385	0.736618	0.327386	1.87428	13.9305
eight	8.64	LD	90	lhy/cca1/elf3	9	12/12	1.19335	0.301658	43.2816	0.821084	0.335898	1.91275	16.7473
eight	8.65	LD	90	lhy/cca1/elf3	9	12/12	1.09701	0.288619	41.1662	0.582587	0.21847	1.50198	14.6131
eight	8.71	LD	90	Ws-2	9	12/12	1.17737	0.273647	38.8681	0.333232	-0.0666464	1.07467	13.271
eight	8.72	LD	90	Ws-2	9	12/12	1.13664	0.333894	27.2853	0.189773	0.0632576	1.21244	8.63987
eight	8.73	LD	90	Ws-2	9	12/12	1.13763	0.320598	37.5998	0.304255	0	1.32858	12.9
eight	8.74	LD	90	Ws-2	9	12/12	1.18473	0.290722	42.884	0.306756	0.051126	1.25259	14.1245
seven	7.66	LD	90	lhy/cca1/elf3	9	6/18	0.885255	0.396618	24.3463	0.965224	0.804354	1.01349	10.6433
seven	7.67	LD	90	lhy/cca1/elf3	9	6/18	0.729891	0.306669	21.8112	0.775522	0.799757	0.73917	9.05776
seven	7.68	LD	90	lhy/cca1/elf3	9	6/18	0.958005	0.549734	24.659	0.819263	0.819263	1.06959	10.4869
seven	7.76	LD	90	Ws-2	9	6/18	1.2075	0.310088	36.8362	0.381246	0.160525	1.42466	12.065
seven	7.77	LD	90	Ws-2	9	6/18	1.18304	0.291932	37.3349	0.345911	0.163853	1.67494	13.9231
seven	7.78	LD	90	Ws-2	9	6/18	1.17615	0.283406	39.5416	0.490618	0.227787	1.41053	13.04
eight	8.66	LD	60	lhy/cca1/elf3	9	12/12	1.0972	0.28934	28.1945	0.650743	0.306232	1.33976	10.9333
eight	8.67	LD	60	lhy/cca1/elf3	9	12/12	1.1436	0.276871	28.0982	0.528453	0.264227	1.4615	11.6169
eight	8.68	LD	60	lhy/cca1/elf3	9	12/12	1.01849	0.288968	25.4687	0.498957	0.259458	1.3871	10.1247
eight	8.69	LD	60	lhy/cca1/elf3	9	12/12	1.11884	0.289121	26.9637	0.613018	0.0901498	1.57762	11.5865
eight	8.70	LD	60	lhy/cca1/elf3	9	12/12	1.09687	0.297997	27.3375	0.478487	0.172255	1.69384	11.6856
eight	8.76	LD	60	Ws-2	9	12/12	1.26274	0.334264	29.5657	0.246079	0.102533	1.50723	10.7829
eight	8.77	LD	60	Ws-2	9	12/12	1.22441	0.290032	25.8605	0.219541	0.0168878	1.32569	10.0357
T9	9_21	LD	160	Ws-2	10	12/12	0.918861	0.250587	61.0183	0.393764	0.188322	3.3042	35.7846
T9	9_22	LD	160	Ws-2	10	12/12	0.910419	0.254396	62.0922	0.566021	0.265322	3.33422	40.669
four	4.16	LD	160	lhy/cca1/elf3	12	12/12	0.873904	0.233128	60.5189	6.76679	3.7322	5.61574	38.9941
four	4.17	LD	160	lhy/cca1/elf3	12	12/12	0.961124	0.261898	79.7125	8.1829	3.99166	6.44653	52.9817
four	4.18	LD	160	lhy/cca1/elf3	12	12/12	0.935253	0.254927	66.7585	8.53621	4.70831	5.68443	39.4929
T9	9_25	LD	160	Ws-2	12	12/12	0.960495	0.265502	73.1608	0.55358	0.214289	4.06256	46.8815
T9	9_26	LD	160	Ws-2	12	12/12	0.995531	0.264236	75.5701	0.680253	0.275778	4.05394	45.3713
seven	7.81	LD	160	lhy/cca1/elf3	12	6/18	0.668666	0.248558	26.883	0.304255	0.425958	1.33872	11.1128
seven	7.82	LD	160	lhy/cca1/elf3	12	6/18	0.72674	0.346595	24.2953	0.401929	0.459348	1.44982	9.88916
seven	7.83	LD	160	lhy/cca1/elf3	12	6/18	0.536369	0.250156	17.3399	0.300984	0.280918	0.973181	8.04212
seven	7.91	LD	160	Ws-2	12	6/18	1.12039	0.285613	48.2861	0.196432	0.0196432	1.77771	15.9512
seven	7.92	LD	160	Ws-2	12	6/18	1.13891	0.287863	48.841	0.173143	0.0384763	1.80839	16.7072
seven	7.93	LD	160	Ws-2	12	6/18	1.09996	0.29338	48.7482	0.103099	0	1.56711	16.122
seven	7.94	LD	160	Ws-2	12	6/18	1.16743	0.301074	NA	0.182553	0.0608511	1.90667	16.8149
eight	8.81	LD	90	lhy/cca1/elf3	12	12/12	1.10068	0.296206	44.6839	0.851915	0.38539	1.81539	12.9791
eight	8.82	LD	90	lhy/cca1/elf3	12	12/12	1.10318	0.251987	50.2051	1.01349	0.418264	1.97871	14.7005
eight	8.84	LD	90	lhy/cca1/elf3	12	12/12	1.16203	0.310054	47.4993	0.851915	0.486809	1.8661	14.7972
eight	8.85	LD	90	lhy/cca1/elf3	12	12/12	1.23567	0.320594	49.7718	0.968355	0.342959	1.85601	16.3946
eight	8.91	LD	90	Ws-2	12	12/12	1.33034	0.279168	57.9413	0.505232	0.0162978	2.10242	17.2802
eight	8.92	LD	90	Ws-2	12	12/12	1.28089	0.314607	63.4664	0.416895	0.0595564	2.0547	18.8998
eight	8.93	LD	90	Ws-2	12	12/12	1.23383	0.285129	59.4881	0.535723	0.125002	1.93753	17.8196
eight	8.94	LD	90	Ws-2	12	12/12	1.4461	0.336656	63.331	0.466525	0.0212057	2.2478	17.5738
seven	7.86	LD	90	lhy/cca1/elf3	12	6/18	0.835804	0.423523	17.0205	1.41685	0.656591	1.33046	9.41944
seven	7.87	LD	90	lhy/cca1/elf3	12	6/18	0.69702	0.32299	15.1812	0.367963	0.236548	0.827918	8.71649
seven	7.88	LD	90	lhy/cca1/elf3	12	6/18	0.707501	0.272771	15.4553	0.366748	0.323601	0.94923	9.34956
seven	7.96	LD	90	Ws-2	12	6/18	1.20726	0.361458	34.4865	0.190176	0.166404	1.30746	12.9565
seven	7.97	LD	90	Ws-2	12	6/18	1.12467	0.284825	35.727	0.239008	0.110311	1.26858	12.9898
seven	7.98	LD	90	Ws-2	12	6/18	1.15971	0.294127	34.4818	0.236676	0.145647	1.5657	13.043
seven	7.99	LD	90	Ws-2	12	6/18	1.2306	0.402224	37.4128	0.25067	0.111409	1.53187	14.4724
eight	8.86	LD	60	lhy/cca1/elf3	12	12/12	1.13901	0.303706	29.7559	0.571255	0.285628	1.58047	11.3806
eight	8.87	LD	60	lhy/cca1/elf3	12	12/12	1.07751	0.270512	32.6448	0.798517	0.416618	1.56232	11.5803
eight	8.89	LD	60	lhy/cca1/elf3	12	12/12	1.17018	0.311516	36.6916	0.628795	0.243404	1.89653	12.3344
eight	8.90	LD	60	lhy/cca1/elf3	12	12/12	0.994481	0.281162	25.3575	0.538477	0.20425	1.65257	9.49742
eight	8.96	LD	60	Ws-2	12	12/12	1.28307	0.325307	37.7855	0.331751	-0.0622033	1.54472	10.2346
eight	8.97	LD	60	Ws-2	12	12/12	1.22631	0.297796	36.0481	0.248813	0	1.77724	10.1895
eight	8.98	LD	60	Ws-2	12	12/12	1.20605	0.330189	30.9811	0.272576	0.0419348	1.45724	8.9195
eight	8.99	LD	60	Ws-2	12	12/12	1.20142	0.301351	34.0129	0.207344	0.113097	1.66818	10.3415
four	4.22	LD	160	lhy/cca1/elf3	14	12/12	0.849566	0.237856	55.3502	2.69447	2.8037	2.74908	30.0362
four	4.23	LD	160	lhy/cca1/elf3	14	12/12	0.904017	0.238957	64.4916	1.43128	1.46752	1.52187	43.0323
four	4.24	LD	160	lhy/cca1/elf3	14	12/12	0.90272	0.234293	62.1029	0.902672	1.30193	1.56232	32.4791
T9	9_29	LD	160	Ws-2	14	12/12	0.989845	0.242627	67.9223	0.447176	0.154792	3.19903	30.1474
T9	9_30	LD	160	Ws-2	14	12/12	0.955462	0.256247	61.7826	0.322979	0.179433	3.34642	25.0054
seven	7.101	LD	160	lhy/cca1/elf3	15	6/18	0.668072	0.274647	17.3262	0.206072	0.228969	1.12195	10.1381
seven	7.102	LD	160	lhy/cca1/elf3	15	6/18	0.664827	0.286411	18.7206	0.377944	0.141729	1.27556	11.3541
seven	7.103	LD	160	lhy/cca1/elf3	15	6/18	0.935932	0.58937	19.5695	0.441971	0.245539	1.15404	11.6524
seven	7.111	LD	160	Ws-2	15	6/18	1.08645	0.262993	NA	0.347181	0.0867954	1.84006	15.1189
seven	7.112	LD	160	Ws-2	15	6/18	1.21401	0.328939	37.925	0.312879	0	1.81023	15.5742
seven	7.113	LD	160	Ws-2	15	6/18	1.13417	0.288597	34.9646	0.344511	0.038279	1.93309	15.3809
eight	8.101	LD	90	lhy/cca1/elf3	15	12/12	1.04282	0.297952	38.6716	0.390806	0.117242	1.52414	13.4081
eight	8.102	LD	90	lhy/cca1/elf3	15	12/12	1.10122	0.297028	37.1719	0.436941	0.163853	1.74776	13.786
eight	8.103	LD	90	lhy/cca1/elf3	15	12/12	0.922717	0.267781	32.1812	0.369525	0.240191	1.45038	11.9889
eight	8.104	LD	90	lhy/cca1/elf3	15	12/12	1.00706	0.285505	38.851	0.492575	0.284178	1.88505	14.1396
eight	8.105	LD	90	lhy/cca1/elf3	15	12/12	0.891909	0.233293	31.3944	0.374782	0.249854	1.4757	11.7802
eight	8.111	LD	90	Ws-2	15	12/12	1.28047	0.300588	49.3849	0.352795	0.0742726	1.91252	17.2995
eight	8.112	LD	90	Ws-2	15	12/12	1.2917	0.324581	51.8681	0.326313	0.0203945	1.71314	16.83
eight	8.113	LD	90	Ws-2	15	12/12	1.26311	0.291015	43.322	0.28301	0.0530645	1.91916	14.3623
eight	8.114	LD	90	Ws-2	15	12/12	1.23988	0.290268	42.8121	0.284358	0.0355448	1.81278	13.219
seven	7.106	LD	90	lhy/cca1/elf3	15	6/18	1.03179	0.601404	NA	0.687511	0.196432	1.12948	10.9563
seven	7.107	LD	90	lhy/cca1/elf3	15	6/18	0.838036	0.329634	NA	0.426537	0.239927	1.01303	10.6726
seven	7.108	LD	90	lhy/cca1/elf3	15	6/18	1.17848	0.899119	15.3742	0.447864	0	1.1943	11.2899
seven	7.116	LD	90	Ws-2	15	6/18	1.39715	0.47645	28.5607	0.305362	0.169645	1.84914	14.7418
seven	7.117	LD	90	Ws-2	15	6/18	1.09561	0.328028	26.4672	0.323601	0	1.36991	13.2506
seven	7.118	LD	90	Ws-2	15	6/18	1.28547	0.357244	NA	0.349894	0.0466525	1.67949	15.0461
seven	7.119	LD	90	Ws-2	15	6/18	1.17628	0.322206	NA	0.300292	0.0428989	1.39421	12.2793
seven	7.120	LD	90	Ws-2	15	6/18	1.41393	0.57682	NA	0.209674	0.167739	1.65643	14.1721
eight	8.106	LD	60	lhy/cca1/elf3	15	12/12	1.05649	0.287569	23.7008	0.394752	0.0717731	1.36369	10.5801
eight	8.107	LD	60	lhy/cca1/elf3	15	12/12	1.09916	0.316223	25.6734	0.229353	0.0625508	1.21974	10.6677
eight	8.108	LD	60	lhy/cca1/elf3	15	12/12	0.874695	0.222764	20.3548	0.238524	0.154339	1.2277	9.47997
eight	8.109	LD	60	lhy/cca1/elf3	15	12/12	1.11946	0.30128	23.5436	0.294164	0.0183852	1.58113	11.4632
eight	8.110	LD	60	lhy/cca1/elf3	15	12/12	1.0374	0.275776	21.4741	0.324539	0.14424	1.34323	10.1339
eight	8.116	LD	60	Ws-2	15	12/12	1.20925	0.295484	25.4683	0.10766	0.0179433	1.22911	10.7175
eight	8.117	LD	60	Ws-2	15	12/12	1.22543	0.303725	24.5261	0.222818	0.0185682	1.42975	10.6104
eight	8.118	LD	60	Ws-2	15	12/12	1.24708	0.320702	24.797	0.220722	0.0401312	1.44472	11.2302
eight	8.119	LD	60	Ws-2	15	12/12	1.36004	0.311587	25.9309	0.257393	0.0367704	1.57194	11.4234
four	4.31	LD	160	lhy/cca1/elf3	16	12/12	0.826079	0.23257	42.7651	1.01787	1.01787	3.42684	26.6867
four	4.32	LD	160	lhy/cca1/elf3	16	12/12	0.950112	0.271393	58.86	1.07819	1.8661	3.98101	35.3148
four	4.33	LD	160	lhy/cca1/elf3	16	12/12	0.839323	0.244667	42.4638	0.937558	1.00968	3.40766	24.2002
T9	9_33	LD	160	Ws-2	16	12/12	0.979973	0.269653	52.6183	0.497627	0.153116	3.58865	30.4242
T9	9_34	LD	160	Ws-2	16	12/12	0.987961	0.264163	50.2167	0.429203	0.111966	3.55492	21.4338
four	4.40	LD	160	lhy/cca1/elf3	18	12/12	0.830165	0.257984	38.6052	0.179625	0.359249	1.5767	27.7918
four	4.41	LD	160	lhy/cca1/elf3	18	12/12	0.744829	0.214149	38.2168	0.251963	0.440935	2.91332	27.7647
four	4.42	LD	160	lhy/cca1/elf3	18	12/12	0.858767	0.269753	36.9314	0.335898	0.298576	3.3963	28.7483
T9	9_37	LD	160	Ws-2	18	12/12	0.968589	0.258984	36.9445	0.365902	0.182951	3.38459	18.1824
T9	9_38	LD	160	Ws-2	18	12/12	0.915428	0.24967	38.7207	0.3095	0.200264	3.23154	21.2104
seven	7.121	LD	160	lhy/cca1/elf3	18	6/18	0.598166	0.324281	11.3777	0.264695	0.052939	1.11172	10.1355
seven	7.122	LD	160	lhy/cca1/elf3	18	6/18	0.689984	0.309286	NA	0.302611	0.10087	1.33653	12.091
seven	7.123	LD	160	lhy/cca1/elf3	18	6/18	0.720701	0.413561	12.8782	0.445125	0.102721	1.35249	12.4733
seven	7.131	LD	160	Ws-2	18	6/18	1.11905	0.296009	24.3554	0.317634	0.0198521	1.51869	14.7065
seven	7.132	LD	160	Ws-2	18	6/18	1.01064	0.249297	23.6802	0.351463	-0.0669453	1.43096	15.7763
seven	7.133	LD	160	Ws-2	18	6/18	1.06705	0.248677	23.3659	0.247712	0.0165142	1.42022	15.3636
eight	8.121	LD	90	lhy/cca1/elf3	18	12/12	1.2751	0.332444	32.5819	0.291904	0.0625508	1.83482	15.693
eight	8.122	LD	90	lhy/cca1/elf3	18	12/12	1.07158	0.293528	25.1978	0.195403	0	1.32874	12.7759
eight	8.123	LD	90	lhy/cca1/elf3	18	12/12	1.1084	0.327299	27.24	0.323601	0.107867	1.53171	14.01
eight	8.124	LD	90	lhy/cca1/elf3	18	12/12	1.08696	0.287561	28.4647	0.303576	0	1.97324	13.5847
eight	8.125	LD	90	lhy/cca1/elf3	18	12/12	1.02813	0.306404	24.5531	0.208503	0.0834011	1.40739	12.8248
eight	8.131	LD	90	Ws-2	18	12/12	1.18248	0.317573	30.8369	0.247439	0.0618597	1.53618	14.4013
eight	8.132	LD	90	Ws-2	18	12/12	1.15248	0.27421	29.4176	0.292384	0.0171991	1.67691	13.7226
eight	8.133	LD	90	Ws-2	18	12/12	1.1854	0.303201	26.111	0.233263	0	1.33154	12.7957
eight	8.134	LD	90	Ws-2	18	12/12	0.856235	0.199065	19.1702	0.224681	0.0499291	1.14837	8.90105
seven	7.126	LD	90	lhy/cca1/elf3	18	6/18	0.72292	0.35295	9.38389	0.430638	0.114837	0.947405	9.5182
seven	7.127	LD	90	lhy/cca1/elf3	18	6/18	0.696255	0.309527	8.35552	0.302611	0.126088	0.907832	9.6325
seven	7.128	LD	90	lhy/cca1/elf3	18	6/18	0.660563	0.290912	7.20663	0.349894	0.116631	0.968039	9.46276
seven	7.136	LD	90	Ws-2	18	6/18	1.06761	0.264079	17.0651	0.158144	0	1.08329	11.24
seven	7.137	LD	90	Ws-2	18	6/18	1.16061	0.328473	17.093	0.511845	0.106634	1.16231	11.7061
seven	7.138	LD	90	Ws-2	18	6/18	1.08747	0.254095	19.602	0.188972	0	1.27556	12.6632
seven	7.139	LD	90	Ws-2	18	6/18	1.0898	0.253293	19.4732	0.277602	-0.0308446	1.23379	12.7237
seven	7.140	LD	90	Ws-2	18	6/18	1.20394	0.396466	18.3323	0.0835567	0.0278522	1.2255	12.6225
eight	8.126	LD	60	lhy/cca1/elf3	18	12/12	0.935112	0.274535	13.4019	0.129334	0.0184762	0.73905	9.24097
eight	8.127	LD	60	lhy/cca1/elf3	18	12/12	0.932747	0.257307	16.4217	0.161567	0.0323134	0.929011	9.37082
eight	8.128	LD	60	lhy/cca1/elf3	18	12/12	1.08994	0.306405	18.8983	0.0977016	0	0.977016	11.0701
eight	8.129	LD	60	lhy/cca1/elf3	18	12/12	0.983354	0.256544	14.1681	0.178497	0.0324539	0.941164	9.91857
eight	8.130	LD	60	lhy/cca1/elf3	18	12/12	1.03252	0.273799	14.2903	0.156962	0.0523206	0.90689	10.2502
eight	8.136	LD	60	Ws-2	18	12/12	1.13836	0.296371	12.7004	0.074644	-0.018661	0.858406	9.33315
eight	8.137	LD	60	Ws-2	18	12/12	1.21167	0.32764	15.4974	0.208503	0	1.03209	10.5979
eight	8.138	LD	60	Ws-2	18	12/12	1.17671	0.3365	14.3793	0.130193	0.0216988	0.792008	9.81336
eight	8.139	LD	60	Ws-2	18	12/12	1.16059	0.310262	14.3876	0.159666	0	0.92806	9.8693
four	4.49	LD	160	lhy/cca1/elf3	20	12/12	0.825308	0.267356	19.4506	0.163156	0.122367	2.20261	21.3276
four	4.50	LD	160	lhy/cca1/elf3	20	12/12	0.849776	0.261844	34.4775	0.550008	-0.0785726	3.08398	31.5596
four	4.51	LD	160	lhy/cca1/elf3	20	12/12	0.785836	0.227744	27.8761	0.456339	0.358552	2.68914	23.9339
T9	9_41	LD	160	Ws-2	20	12/12	0.920207	0.258269	25.6457	0.406477	0.14781	2.98391	20.7713
T9	9_42	LD	160	Ws-2	20	12/12	0.937146	0.251598	26.3902	0.406477	0.110857	3.30725	20.2654
seven	7.141	LD	160	lhy/cca1/elf3	21	6/18	0.813532	0.462686	8.78622	0.423239	0.0769526	0.981145	13.7495
seven	7.142	LD	160	lhy/cca1/elf3	21	6/18	0.771371	0.388588	8.0674	0.579135	0.289567	1.22262	14.0028
seven	7.143	LD	160	lhy/cca1/elf3	21	6/18	0.670456	0.369871	8.01025	0.308446	0.0925339	0.894494	12.6787
seven	7.144	LD	160	lhy/cca1/elf3	21	6/18	0.76352	0.343135	8.48407	0.37322	0.0287092	1.10531	14.4263
seven	7.151	LD	160	Ws-2	21	6/18	1.0824	0.270115	12.1752	0.266586	-0.0533171	1.29738	14.5167
seven	7.152	LD	160	Ws-2	21	6/18	1.03735	0.262503	11.8673	0.0901498	0.01803	1.1449	14.6651
seven	7.153	LD	160	Ws-2	21	6/18	1.07153	0.283101	11.7067	0.0798332	0	1.07775	15.4863
seven	7.154	LD	160	Ws-2	21	6/18	1.09508	0.273572	12.2826	0.242593	-0.037322	1.21297	14.9961
eight	8.141	LD	90	lhy/cca1/elf3	21	12/12	0.996714	0.295399	14.9948	0.141218	0.0201741	1.0087	12.5869
eight	8.142	LD	90	lhy/cca1/elf3	21	12/12	1.05125	0.295605	14.5464	0.135365	0.0193378	1.04424	11.6456
eight	8.143	LD	90	lhy/cca1/elf3	21	12/12	1.02833	0.267609	16.3446	0.261909	0.0163693	1.32591	12.626
eight	8.144	LD	90	lhy/cca1/elf3	21	12/12	0.954322	0.247172	13.7116	0.255193	0.0159496	1.05267	11.7729
eight	8.145	LD	90	lhy/cca1/elf3	21	12/12	1.02246	0.297281	12.9376	0.140459	-0.0200656	1.01331	12.2131
eight	8.151	LD	90	Ws-2	21	12/12	1.21564	0.282559	13.6659	0.182463	-0.0165876	1.31042	12.1971
eight	8.152	LD	90	Ws-2	21	12/12	1.10692	0.294256	13.8684	0.230858	-0.0384763	1.55829	11.7675
eight	8.153	LD	90	Ws-2	21	12/12	1.20394	0.293768	18.1783	0.200264	0	1.32903	13.1605
eight	8.154	LD	90	Ws-2	21	12/12	1.24702	0.29333	16.5431	0.243812	0.0750191	1.35034	12.6846
seven	7.146	LD	90	lhy/cca1/elf3	21	6/18	0.722856	0.331897	4.92915	0.187953	0.0805511	0.805511	10.7005
seven	7.147	LD	90	lhy/cca1/elf3	21	6/18	0.713078	0.330662	4.72268	0.216359	0.0540899	0.716691	11.2501
seven	7.148	LD	90	lhy/cca1/elf3	21	6/18	0.723618	0.326377	5.14186	0.234894	0.0260993	0.796029	11.2732
seven	7.156	LD	90	Ws-2	21	6/18	1.1901	0.361426	10.7742	0.12277	-0.0245539	1.12948	12.895
seven	7.157	LD	90	Ws-2	21	6/18	1.07238	0.304024	9.12332	0.0806962	-0.0201741	0.988529	12.414
seven	7.158	LD	90	Ws-2	21	6/18	1.04437	0.2719	9.27539	0.154082	-0.0171202	1.01865	11.6547
seven	7.159	LD	90	Ws-2	21	6/18	1.06777	0.309558	8.85233	0.141218	-0.0403481	1.02888	11.9024
eight	8.146	LD	60	lhy/cca1/elf3	21	12/12	1.07255	0.277948	10.7043	0.137593	-0.0171991	0.945949	10.7799
eight	8.147	LD	60	lhy/cca1/elf3	21	12/12	0.994043	0.269595	8.73189	0.184929	0	0.975079	10.5518
eight	8.148	LD	60	lhy/cca1/elf3	21	12/12	0.949035	0.259142	8.39265	0.199051	0.0165876	0.962078	10.1031
eight	8.149	LD	60	lhy/cca1/elf3	21	12/12	1.06608	0.289131	10.1719	0.1803	-0.0360599	1.0818	11.8493
eight	8.150	LD	60	lhy/cca1/elf3	21	12/12	1.00571	0.278777	9.08561	0.14494	0.036235	0.996461	11.0347
eight	8.156	LD	60	Ws-2	21	12/12	1.19751	0.327492	8.86331	0.103099	-0.0412398	0.793866	9.84316
eight	8.157	LD	60	Ws-2	21	12/12	1.22536	0.331342	6.42006	0.210859	-0.0632576	1.09647	10.4631
eight	8.158	LD	60	Ws-2	21	12/12	1.0889	0.307792	6.55863	0.100328	-0.0401312	0.852788	8.95911
eight	8.159	LD	60	Ws-2	21	12/12	1.12351	0.315763	5.98079	0.0785726	-0.0785726	0.834834	9.49505
four	4.58	LD	160	lhy/cca1/elf3	22	12/12	0.814443	0.258259	23.2195	0.176788	0.0785726	1.28663	24.7404
four	4.59	LD	160	lhy/cca1/elf3	22	12/12	0.843908	0.274178	22.5276	0.371158	0.247439	3.50538	25.104
four	4.60	LD	160	lhy/cca1/elf3	22	12/12	0.727275	0.21575	15.7069	0.16018	0.016018	1.11325	18.5274
T9	9_45	LD	160	Ws-2	22	12/12	0.927655	0.251073	14.1646	0.426537	0.159951	3.09239	19.7407
T9	9_46	LD	160	Ws-2	22	12/12	0.914078	0.275443	13.105	0.451793	0.176788	2.54379	18.1106
four	4.67	LD	160	lhy/cca1/elf3	24	12/12	0.802646	0.248573	10.0266	0.485186	0.111966	2.09003	24.0988
four	4.68	LD	160	lhy/cca1/elf3	24	12/12	0.770048	0.248265	9.05524	0.367704	0	1.87529	21.7997
four	4.69	LD	160	lhy/cca1/elf3	24	12/12	0.810078	0.263237	9.2566	0.365902	0.0365902	2.30518	23.0835
T9	9_49	LD	160	Ws-2	24	12/12	0.802607	0.237271	3.76587	0.175221	0.0876103	2.07636	16.3157
T9	9_50	LD	160	Ws-2	24	12/12	0.857667	0.262049	3.86906	0.312549	0.110311	2.58312	17.9726
seven	7.171	LD	160	Ws-2	24	6/18	0.974166	0.242598	4.37166	0.0787384	-0.047243	0.685024	13.4407
seven	7.172	LD	160	Ws-2	24	6/18	1.02058	0.277042	4.43887	0.0777542	-0.116631	0.690068	14.9003
seven	7.173	LD	160	Ws-2	24	6/18	1.02923	0.253803	4.42131	0.150627	-0.050209	0.878657	15.2445
seven	7.174	LD	160	Ws-2	24	6/18	1.0087	0.247437	3.88964	0.160871	-0.0804354	0.93305	14.9051
eight	8.161	LD	90	lhy/cca1/elf3	24	12/12	0.95693	0.270364	6.60086	0.242593	0.055983	1.08234	12.4108
eight	8.162	LD	90	lhy/cca1/elf3	24	12/12	1.03338	0.289542	6.34483	0.259458	0	1.40706	13.2569
eight	8.163	LD	90	lhy/cca1/elf3	24	12/12	0.986228	0.298887	6.44168	0.166802	-0.0208503	0.927837	12.4675
eight	8.164	LD	90	lhy/cca1/elf3	24	12/12	1.06994	0.298154	5.2222	0.106028	-0.0212057	0.975461	11.9956
eight	8.165	LD	90	lhy/cca1/elf3	24	12/12	1.10634	0.315319	6.44168	0.145952	-0.0417006	1.11549	12.6263
eight	8.171	LD	90	Ws-2	24	12/12	1.10655	0.320421	2.34706	0.146772	0	0.954017	11.7949
eight	8.172	LD	90	Ws-2	24	12/12	1.17868	0.29702	2.75646	0.173143	0	1.03886	12.7667
eight	8.173	LD	90	Ws-2	24	12/12	1.23072	0.313848	3.17873	0.182553	0	1.00404	12.9645
eight	8.174	LD	90	Ws-2	24	12/12	1.17126	0.285338	2.83772	0.140838	0	1.1091	13.6477
seven	7.166	LD	90	lhy/cca1/elf3	24	6/18	0.890781	0.59973	4.29067	0.151305	0.10087	0.806962	12.3124
seven	7.176	LD	90	Ws-2	24	6/18	1.04235	0.297551	4.79998	0.0992606	-0.0397043	0.784159	12.5002
seven	7.177	LD	90	Ws-2	24	6/18	1.13233	0.374436	5.18618	0.0772179	0	0.978094	13.4139
seven	7.178	LD	90	Ws-2	24	6/18	1.17729	0.402345	4.55756	0.141371	-0.0282742	0.890639	13.5898
seven	7.179	LD	90	Ws-2	24	6/18	1.38727	0.610319	6.88102	0.395174	0.0878165	1.09771	15.838
eight	8.166	LD	60	lhy/cca1/elf3	24	12/12	1.08434	0.298067	4.71549	0.129334	-0.0184762	0.766764	10.5223
eight	8.167	LD	60	lhy/cca1/elf3	24	12/12	0.963021	0.286146	3.75146	0.133293	-0.0190418	0.666464	11.068
eight	8.168	LD	60	lhy/cca1/elf3	24	12/12	0.980776	0.316332	4.36766	0.127234	0.063617	0.763405	10.4843
eight	8.169	LD	60	lhy/cca1/elf3	24	12/12	1.00511	0.277298	3.3114	0.154792	0	0.705162	10.4762
eight	8.170	LD	60	lhy/cca1/elf3	24	12/12	0.981386	0.26762	3.38841	0.120394	-0.0343982	0.74816	11.2811
eight	8.176	LD	60	Ws-2	24	12/12	1.21188	0.313263	0.0856976	0.0956974	-0.076558	0.679452	10.5381
eight	8.177	LD	60	Ws-2	24	12/12	1.13946	0.299362	0.332558	0.129977	0	0.752011	10.3516
eight	8.178	LD	60	Ws-2	24	12/12	1.06609	0.274274	1.12912	0.168117	0	0.991891	10.3534
eight	8.179	LD	60	Ws-2	24	12/12	1.09733	0.286094	0.723074	0.161489	-0.0179433	0.610071	9.64001

## Sheet: T17 and T28
experiment	sample_id	regime	light	genotype	ZT	Chl A	Chl B	Starch	Glucose	Fructose	Sucrose	AA
thirteen	13.13	T17	160	lhy/cca1/elf3	0	0.874533	0.268843	27.5946	0.574185	0.38279	2.04793	NA
thirteen	13.14	T17	160	lhy/cca1/elf3	0	0.857252	0.244337	26.8192	0.254882	0.291294	2.15739	NA
thirteen	13.15	T17	160	lhy/cca1/elf3	0	0.86557	0.244657	26.5045	0.451336	0.19095	2.25668	NA
thirteen	13.16	T17	160	lhy/cca1/elf3	0	0.87115	0.269212	24.5853	0.508048	0.273564	2.6184	NA
thirteen	13.17	T17	160	lhy/cca1/elf3	0	0.794288	0.235188	18.61	0.475007	0.305362	2.84156	NA
thirteen	13.18	T17	160	lhy/cca1/elf3	0	0.71219	0.2592	23.1798	0.401312	0.220722	2.12695	NA
nine	9.19	T17	160	Ws-2	0	1.10149	0.295047	18.2302	0.339291	0.135716	1.91699	NA
nine	9.20	T17	160	Ws-2	0	1.11382	0.326968	17.5329	0.265129	0.101973	2.53912	NA
nine	9.21	T17	160	Ws-2	0	1.09107	0.32517	26.4248	0.275778	0.312549	2.1143	NA
fifteen	15.1	T17	160	Ws-2	0	1.04709	0.273172	18.0263	0.259181	0.190066	2.48813	NA
fifteen	15.2	T17	160	Ws-2	0	1.07414	0.294739	18.672	0.228502	0.133293	2.81819	NA
fifteen	15.3	T17	160	Ws-2	0	1.06628	0.289002	19.8547	0.277144	0.073905	1.96772	NA
fifteen	15.4	T17	160	Ws-2	0	1.06035	0.282348	16.2336	0.213269	0.0710895	2.23043	NA
fifteen	15.5	T17	160	Ws-2	0	1.10675	0.28934	18.6044	0.294164	0.202237	2.7394	NA
fifteen	15.6	T17	160	Ws-2	0	1.13104	0.297789	18.7469	0.303123	0.170507	2.10291	NA
nine	9.1	T17	160	elf3	0	0.94032	0.28489	21.0154	0.226194	0.188495	2.13942	NA
nine	9.2	T17	160	elf3	0	0.923368	0.28317	23.885	0.471237	0.301592	1.99805	NA
nine	9.3	T17	160	elf3	0	0.999811	0.294789	20.6221	0.37719	0.178669	1.71721	NA
nine	9.4	T17	160	elf3	0	0.978973	0.310758	19.903	0.419348	0.209674	1.78223	NA
nine	9.5	T17	160	elf3	0	0.973594	0.288709	16.2847	0.20946	0.304669	1.39958	NA
nine	9.6	T17	160	elf3	0	1.0414	0.318919	21.7856	0.293105	0.293105	2.79427	NA
thirteen	13.1	T17	160	elf3	0	0.906958	0.270553	35.4274	0.391881	0.205271	2.23932	NA
thirteen	13.2	T17	160	elf3	0	0.922673	0.299988	32.8491	0.618479	0.170615	3.08173	NA
thirteen	13.3	T17	160	elf3	0	0.9022	0.291854	33.7006	0.808643	0.269548	2.27042	NA
thirteen	13.4	T17	160	elf3	0	0.846686	0.255437	30.4439	0.517335	0.184762	3.08553	NA
thirteen	13.5	T17	160	elf3	0	0.873625	0.266509	28.9604	0.579759	0.271762	2.30998	NA
thirteen	13.6	T17	160	elf3	0	0.829838	0.254456	26.7537	0.556241	0.0897164	2.70046	NA
nine	9.10	T17	160	lhy/cca1	0	1.22232	0.33413	6.6651	0.388321	0.560909	2.88005	NA
nine	9.7	T17	160	lhy/cca1	0	1.10613	0.310274	7.05577	0.290282	0.269548	1.94904	NA
nine	9.8	T17	160	lhy/cca1	0	1.11117	0.288639	6.70096	0.369525	0.110857	1.94924	NA
nine	9.9	T17	160	lhy/cca1	0	1.07053	0.265269	2.01151	0.172787	0.224623	1.78835	NA
fourteen	14.1	T17	160	lhy/cca1	0	0.924003	0.267289	9.75517	0.284178	0.0757807	1.60087	NA
fourteen	14.2	T17	160	lhy/cca1	0	0.865449	0.27892	6.14244	0.161392	0.10087	1.21044	NA
fourteen	14.3	T17	160	lhy/cca1	0	0.937236	0.24366	6.38733	0.298576	0.199051	2.24761	NA
fourteen	14.4	T17	160	lhy/cca1	0	0.911672	0.238985	7.14084	0.328828	0.164414	2.50732	NA
fourteen	14.5	T17	160	lhy/cca1	0	1.0063	0.300794	7.73482	0.298576	0.127961	3.10306	NA
fourteen	14.6	T17	160	lhy/cca1	0	0.985327	0.252246	7.29637	0.332919	0.245309	2.70716	NA
sexteen	16.1	T28	160	lhy/cca1/elf3	0	0.689462	0.246456	7.54966	0.454684	0.0568355	0.80517	25.5107
sexteen	16.2	T28	160	lhy/cca1/elf3	0	0.664095	0.246551	6.70138	0.303123	0.530465	0.890423	24.4364
sexteen	16.3	T28	160	lhy/cca1/elf3	0	0.663739	0.249118	8.00371	0.176788	0.176788	1.07055	23.6167
sexteen	16.4	T28	160	lhy/cca1/elf3	0	0.652417	0.227518	6.74718	0.210265	0.0876103	0.735927	23.4333
sexteen	16.5	T28	160	Ws-2	0	0.863613	0.246557	1.56178	0.348804	0.872009	0.654007	32.4799
sexteen	16.6	T28	160	Ws-2	0	0.867271	0.238985	1.51231	0.287092	0.0675511	0.641736	32.8478
sexteen	16.7	T28	160	Ws-2	0	0.911728	0.292061	1.32929	0.466525	0.0848227	0.805816	33.3139
sexteen	16.8	T28	160	Ws-2	0	0.867247	0.265418	1.46437	0.500192	-0.0384763	0.73105	30.2921
ten	10.1	T28	160	elf3	0	0.748222	0.267139	4.82763	0.248813	0.0207344	0.995253	NA
ten	10.2	T28	160	elf3	0	0.787911	0.244685	4.05839	0.390992	0	1.45734	NA
ten	10.3	T28	160	elf3	0	0.72401	0.244435	6.61823	0.314096	0.073905	1.82915	NA
ten	10.4	T28	160	elf3	0	0.790983	0.268343	5.75298	0.550652	0.122367	2.26379	NA
ten	10.5	T28	160	elf3	0	0.756393	0.248863	5.9029	0.222818	0.148545	2.17247	NA
ten	10.6	T28	160	elf3	0	0.67287	0.245247	5.14795	0.176882	0.0530645	1.09667	NA
ten	10.10	T28	160	lhy/cca1	0	0.964401	0.265714	0.170521	0.0761674	0.304669	1.54239	NA
ten	10.11	T28	160	lhy/cca1	0	0.863775	0.243572	0.321366	0.125603	0.735674	1.19323	NA
ten	10.12	T28	160	lhy/cca1	0	0.878911	0.243168	0.0791992	0.106129	1.16742	1.13204	NA
ten	10.7	T28	160	lhy/cca1	0	0.854106	0.250461	0.164641	0.220623	0.569942	1.22262	NA
ten	10.8	T28	160	lhy/cca1	0	0.88883	0.261643	0	0.0947259	0.170507	1.34511	NA
ten	10.9	T28	160	lhy/cca1	0	0.92495	0.299774	0.198941	0.199939	0.177724	1.51065	NA
sexteen	16.10	T28	160	lhy/cca1/elf3	3.5	0.738893	0.2509	24.9786	1.17859	0.667867	2.44557	30.2943
sexteen	16.11	T28	160	lhy/cca1/elf3	3.5	0.726927	0.24938	24.0497	0.987355	0.631907	2.27092	31.0821
sexteen	16.12	T28	160	lhy/cca1/elf3	3.5	0.774249	0.261812	22.9777	0.953334	0.892483	2.33263	30.3435
sexteen	16.13	T28	160	Ws-2	3.5	0.927989	0.285898	25.2021	0.423655	0.484177	1.56349	39.0493
sexteen	16.15	T28	160	Ws-2	3.5	0.940247	0.254577	26.101	0.390992	0.462082	1.40402	37.8643
sexteen	16.16	T28	160	Ws-2	3.5	0.927658	0.250053	25.5814	0.512956	0.0884408	1.22933	37.0779
ten	10.25	T28	160	elf3	3.5	0.875587	0.256963	22.0243	1.22493	0.784719	2.75609	NA
ten	10.27	T28	160	elf3	3.5	0.835165	0.221435	22.0876	1.20079	0.973617	2.88028	NA
ten	10.29	T28	160	lhy/cca1	3.5	0.856905	0.24129	19.9093	0.285719	0.946443	2.33932	NA
ten	10.30	T28	160	lhy/cca1	3.5	0.867529	0.235887	20.8305	0.329822	0.972108	2.27404	NA
ten	10.31	T28	160	lhy/cca1	3.5	0.8752	0.25153	20.9959	0.421069	0.650743	2.44028	NA
ten	10.32	T28	160	lhy/cca1	3.5	0.919258	0.267969	21.0435	0.454183	0.375195	2.09319	NA
thirteen	13.25	T17	160	lhy/cca1/elf3	4.25	0.855242	0.238334	38.9664	1.70914	1.15105	2.95611	NA
thirteen	13.26	T17	160	lhy/cca1/elf3	4.25	0.816558	0.241782	37.0142	1.65682	1.32545	2.85147	NA
thirteen	13.35	T17	160	lhy/cca1/elf3	4.25	0.908163	0.277306	44.2298	1.56184	0.811348	1.70383	NA
nine	9.37	T17	160	Ws-2	4.25	1.16566	0.319827	37.0883	1.29484	0.761674	2.39927	NA
nine	9.38	T17	160	Ws-2	4.25	1.17462	0.329623	52.5331	1.25068	0.674972	2.0547	NA
nine	9.39	T17	160	Ws-2	4.25	1.25421	0.32766	44.1008	1.36544	0.691822	2.1665	NA
nine	9.40	T17	160	Ws-2	4.25	1.21065	0.304908	48.6477	1.4597	0.729852	2.10662	NA
fifteen	15.10	T17	160	Ws-2	4.25	1.15233	0.310645	37.0985	1.39958	0.877067	2.73384	NA
fifteen	15.7	T17	160	Ws-2	4.25	1.15931	0.32054	36.3001	1.28554	0.93305	3.20347	NA
fifteen	15.8	T17	160	Ws-2	4.25	1.10694	0.290209	36.5349	1.37213	0.841575	3.74135	NA
fifteen	15.9	T17	160	Ws-2	4.25	1.13027	0.286347	37.8409	1.23809	1.00482	2.75429	NA
nine	9.25	T17	160	elf3	4.25	0.980718	0.255785	41.2105	2.24608	1.33413	3.72376	NA
nine	9.26	T17	160	elf3	4.25	0.959731	0.270213	30.5055	1.79568	1.17952	2.2534	NA
nine	9.27	T17	160	elf3	4.25	1.01013	0.305403	36.7643	1.94904	1.28554	2.92356	NA
nine	9.28	T17	160	elf3	4.25	0.967795	0.26857	42.7337	2.07963	1.29977	2.96162	NA
thirteen	13.27	T17	160	elf3	4.25	0.924244	0.253994	51.4924	2.85719	1.87503	2.46432	NA
thirteen	13.28	T17	160	elf3	4.25	0.97391	0.25688	53.5549	3.0213	1.91942	2.99465	NA
thirteen	13.33	T17	160	elf3	4.25	0.899127	0.242107	47.8543	2.1545	1.11966	2.04423	NA
thirteen	13.34	T17	160	elf3	4.25	0.991154	0.280672	50.0418	2.48813	1.32564	2.13123	NA
nine	9.29	T17	160	lhy/cca1	4.25	1.16203	0.310054	37.6907	0.912766	0.446241	3.63078	NA
nine	9.30	T17	160	lhy/cca1	4.25	1.15604	0.281639	27.2241	0.648316	0.560706	2.55822	NA
nine	9.31	T17	160	lhy/cca1	4.25	1.13948	0.288355	33.7497	0.475673	0.365902	1.93928	NA
nine	9.32	T17	160	lhy/cca1	4.25	1.17685	0.280992	39.5828	0.825556	0.722361	2.97544	NA
fourteen	14.13	T17	160	lhy/cca1	4.25	1.0594	0.288092	30.5776	0.873494	0.972754	3.2756	NA
fourteen	14.14	T17	160	lhy/cca1	4.25	1.18028	0.282787	37.1928	0.995253	0.708161	2.85178	NA
fourteen	14.15	T17	160	lhy/cca1	4.25	1.08123	0.258727	31.9029	0.865192	0.74644	3.00272	NA
fourteen	14.16	T17	160	lhy/cca1	4.25	1.15926	0.284931	32.9979	0.852533	0.928314	2.99334	NA
sexteen	16.18	T28	160	lhy/cca1/elf3	7	0.771816	0.254903	38.7185	0.856571	0.469074	2.32498	33.2633
sexteen	16.19	T28	160	lhy/cca1/elf3	7	0.785504	0.249082	42.6683	1.78085	1.21249	2.38709	35.8512
sexteen	16.21	T28	160	Ws-2	7	1.03867	0.301806	54.218	0.642768	0.497627	2.24969	45.1646
sexteen	16.22	T28	160	Ws-2	7	1.00055	0.289686	46.4584	0.371266	0.175863	1.81725	35.6441
sexteen	16.23	T28	160	Ws-2	7	0.973818	0.266015	51.5723	0.410721	0.142859	1.71431	38.2566
sexteen	16.24	T28	160	Ws-2	7	0.989082	0.254856	55.0819	0.224252	0.528595	1.78601	39.8183
ten	10.41	T28	160	elf3	7	0.925996	0.273399	40.3245	0.851915	0.446241	3.1744	NA
ten	10.42	T28	160	elf3	7	0.836184	0.244486	40.8661	0.865192	0.339291	3.07058	NA
ten	10.43	T28	160	elf3	7	0.915687	0.266398	40.0369	1.80778	1.0108	2.80887	NA
ten	10.44	T28	160	elf3	7	0.851732	0.244124	34.1088	0.76689	0.409008	3.0846	NA
ten	10.45	T28	160	lhy/cca1	7	0.919692	0.22976	47.9696	0.433202	0.483187	3.8405	NA
ten	10.46	T28	160	lhy/cca1	7	0.935061	0.276683	38.2497	0.290282	0.18661	3.41082	NA
ten	10.47	T28	160	lhy/cca1	7	0.933646	0.254638	40.0732	0.297091	0.259954	2.79451	NA
ten	10.48	T28	160	lhy/cca1	7	0.973496	0.278513	37.9386	0.342959	0.74644	2.25949	NA
thirteen	13.53	T17	160	lhy/cca1/elf3	8.5	0.943023	0.257444	54.6985	2.42401	1.616	3.41477	NA
thirteen	13.54	T17	160	lhy/cca1/elf3	8.5	0.924657	0.240053	64.1237	2.2914	1.30193	3.15935	NA
thirteen	13.55	T17	160	lhy/cca1/elf3	8.5	0.920362	0.253948	53.7025	1.79363	1.06893	2.97127	NA
thirteen	13.56	T17	160	lhy/cca1/elf3	8.5	0.929858	0.269978	59.4371	2.48141	1.49288	3.53046	NA
thirteen	13.57	T17	160	lhy/cca1/elf3	8.5	0.896679	0.234276	60.3581	2.21546	1.24407	3.12721	NA
thirteen	13.58	T17	160	lhy/cca1/elf3	8.5	0.961318	0.235196	57.1146	1.70852	1.11137	3.41704	NA
nine	9.59	T17	160	Ws-2	8.5	1.21548	0.314877	73.7297	1.24407	0.362853	2.9633	NA
nine	9.60	T17	160	Ws-2	8.5	1.23109	0.302326	81.6818	1.33891	0.251045	2.47698	NA
nine	9.61	T17	160	Ws-2	8.5	1.24366	0.306286	77.7823	1.47592	0.322326	2.48531	NA
nine	9.62	T17	160	Ws-2	8.5	1.19985	0.305559	70.5662	1.11966	0.441078	2.1545	NA
nine	9.63	T17	160	Ws-2	8.5	1.27233	0.328358	74.6698	1.14697	0.618999	2.52151	NA
nine	9.64	T17	160	Ws-2	8.5	1.19144	0.307284	63.4386	1.00822	0.336075	2.21986	NA
thirteen	13.59	T17	160	Ws-2	8.5	1.29788	0.324474	72.3842	1.07504	0.425958	3.24539	NA
thirteen	13.60	T17	160	Ws-2	8.5	1.25095	0.329557	71.6577	1.13589	0.405674	3.18454	NA
thirteen	13.61	T17	160	Ws-2	8.5	1.20603	0.30542	65.9431	0.951345	0.365902	2.35092	NA
thirteen	13.62	T17	160	Ws-2	8.5	1.19246	0.29745	73.284	1.18338	0.52797	3.19513	NA
fifteen	15.11	T17	160	Ws-2	8.5	1.21783	0.302501	65.0935	1.40402	0.853074	3.74997	NA
fifteen	15.12	T17	160	Ws-2	8.5	1.18442	0.313429	61.8805	1.18248	0.535811	3.83382	NA
fifteen	15.13	T17	160	Ws-2	8.5	1.24835	0.317033	61.6958	1.09327	0.471237	3.70393	NA
fifteen	15.14	T17	160	Ws-2	8.5	1.27854	0.314166	67.3333	1.20159	0.582587	3.88695	NA
fifteen	15.15	T17	160	Ws-2	8.5	1.1874	0.306292	59.9488	1.10517	0.471054	2.38245	NA
nine	9.41	T17	160	elf3	8.5	1.03328	0.29294	59.6201	2.41038	1.108	2.79915	NA
nine	9.42	T17	160	elf3	8.5	1.10449	0.288896	75.4161	2.3012	1.39232	4.22531	NA
nine	9.43	T17	160	elf3	8.5	1.11941	0.329301	55.8626	2.06871	1.13032	3.09239	NA
nine	9.44	T17	160	elf3	8.5	1.22856	0.286874	71.7422	2.44523	1.39958	3.37828	NA
nine	9.45	T17	160	elf3	8.5	0.943328	0.260429	59.7711	1.63175	0.781158	2.30876	NA
nine	9.46	T17	160	elf3	8.5	1.0625	0.285495	67.5228	2.02713	0.966204	3.01228	NA
thirteen	13.41	T17	160	elf3	8.5	1.02736	0.275942	76.4056	3.77068	2.17391	4.57868	NA
thirteen	13.42	T17	160	elf3	8.5	1.01108	0.278214	71.3535	2.98181	1.52053	3.13979	NA
thirteen	13.43	T17	160	elf3	8.5	0.963177	0.268392	65.6802	3.24943	1.634	3.03589	NA
thirteen	13.44	T17	160	elf3	8.5	0.962324	0.249323	64.6903	3.08529	1.55923	2.76183	NA
thirteen	13.45	T17	160	elf3	8.5	1.01372	0.273041	71.7352	2.43958	1.21979	3.02217	NA
thirteen	13.46	T17	160	elf3	8.5	0.994777	0.248655	75.896	3.04105	1.67603	3.79268	NA
nine	9.47	T17	160	lhy/cca1	8.5	1.10113	0.300198	67.7191	2.44254	1.32874	2.83335	NA
nine	9.48	T17	160	lhy/cca1	8.5	1.18348	0.313253	68.1439	0.93305	0.311017	4.11579	NA
nine	9.49	T17	160	lhy/cca1	8.5	1.17376	0.285532	55.7035	0.768394	0.311017	3.42118	NA
nine	9.50	T17	160	lhy/cca1	8.5	1.24841	0.309716	61.7159	0.671401	0.276459	4.04815	NA
nine	9.51	T17	160	lhy/cca1	8.5	1.18095	0.301292	76.0792	0.903585	0.275004	3.61434	NA
nine	9.52	T17	160	lhy/cca1	8.5	1.20078	0.287462	67.7408	1.03773	0.254882	3.16782	NA
thirteen	13.47	T17	160	lhy/cca1	8.5	1.22019	0.28324	63.1592	0.937835	1.01439	3.36855	NA
thirteen	13.48	T17	160	lhy/cca1	8.5	1.13672	0.318496	50.3297	0.834257	0.680578	3.27116	NA
thirteen	13.49	T17	160	lhy/cca1	8.5	1.10847	0.271175	44.1104	0.397849	0.227342	3.15437	NA
thirteen	13.50	T17	160	lhy/cca1	8.5	1.11269	0.264334	51.4186	0.520355	0.287092	3.02344	NA
thirteen	13.51	T17	160	lhy/cca1	8.5	1.09849	0.267296	52.6273	0.687022	0.352795	2.97091	NA
thirteen	13.52	T17	160	lhy/cca1	8.5	1.09424	0.264859	51.2799	0.603738	0.311017	2.46069	NA
fourteen	14.21	T17	160	lhy/cca1	8.5	1.12121	0.262914	65.5139	0.798431	0.4085	4.47493	NA
fourteen	14.22	T17	160	lhy/cca1	8.5	1.08909	0.270256	51.3927	0.562643	0.356341	3.12267	NA
fourteen	14.23	T17	160	lhy/cca1	8.5	1.16662	0.285815	52.1246	0.792851	0.44477	4.14796	NA
fourteen	14.24	T17	160	lhy/cca1	8.5	1.10289	0.266048	60.3858	0.883468	0.504839	4.25507	NA
fourteen	14.25	T17	160	lhy/cca1	8.5	1.11086	0.267505	59.1815	0.801058	0.436941	3.48642	NA
fourteen	14.26	T17	160	lhy/cca1	8.5	1.10336	0.255702	59.1601	0.583156	1.19964	3.05741	NA
sexteen	16.25	T28	160	lhy/cca1/elf3	10.5	0.780079	0.252091	56.2407	1.43983	1.00409	2.91756	40.8521
sexteen	16.26	T28	160	lhy/cca1/elf3	10.5	0.821394	0.269221	60.2353	1.53927	0.991036	2.85714	40.8023
sexteen	16.27	T28	160	lhy/cca1/elf3	10.5	0.813842	0.266783	60.5775	2.55575	1.58213	2.59631	44.5627
sexteen	16.28	T28	160	lhy/cca1/elf3	10.5	0.848178	0.269815	64.059	3.62853	2.48813	2.81988	46.9142
sexteen	16.29	T28	160	Ws-2	10.5	1.07564	0.269003	75.7621	0.484468	0.717731	3.20287	45.9251
sexteen	16.30	T28	160	Ws-2	10.5	0.99214	0.264919	73.415	0.36235	0.199292	2.52739	43.0034
sexteen	16.31	T28	160	Ws-2	10.5	1.06307	0.305094	69.4078	0.29688	0.720993	2.34323	40.5914
sexteen	16.32	T28	160	Ws-2	10.5	0.669044	0.227819	69.8618	0.93305	0.311017	2.56998	35.6684
ten	10.58	T28	160	elf3	10.5	0.972304	0.272124	54.4428	1.43395	1.68931	3.85006	NA
ten	10.60	T28	160	elf3	10.5	0.956735	0.255528	55.0383	1.61543	0.872704	4.01072	NA
ten	10.61	T28	160	lhy/cca1	10.5	1.0225	0.278116	57.7208	0.423655	0.84731	3.72211	NA
ten	10.63	T28	160	lhy/cca1	10.5	1.00715	0.264418	55.1812	0.563718	1.20519	3.74192	NA
ten	10.64	T28	160	lhy/cca1	10.5	0.90041	0.238136	44.9255	0.451336	0.989467	3.44578	NA
thirteen	13.73	T17	160	lhy/cca1/elf3	11	0.843891	0.226916	53.7724	0.630327	0.729852	2.71207	NA
thirteen	13.74	T17	160	lhy/cca1/elf3	11	0.867807	0.275752	50.5872	0.77078	0.608511	3.0527	NA
thirteen	13.75	T17	160	lhy/cca1/elf3	11	0.873575	0.253172	49.403	0.670347	0.724699	2.96221	NA
thirteen	13.76	T17	160	lhy/cca1/elf3	11	0.891693	0.2565	50.3902	0.937835	1.07181	2.16276	NA
nine	9.77	T17	160	Ws-2	11	1.21451	0.331078	55.3876	0.384763	0.346287	2.5202	NA
nine	9.78	T17	160	Ws-2	11	1.18195	0.324175	66.2707	0.622033	0.0914755	2.46069	NA
nine	9.79	T17	160	Ws-2	11	1.20683	0.343853	51.4252	0.51943	0.0961907	2.40477	NA
nine	9.80	T17	160	Ws-2	11	1.21071	0.322458	78.4539	0.766083	0.0392863	2.70093	NA
fifteen	15.17	T17	160	Ws-2	11	1.18551	0.327419	56.9104	0.331751	0.207344	2.92356	NA
fifteen	15.18	T17	160	Ws-2	11	1.15518	0.290864	54.3307	0.353763	0.389139	2.87432	NA
fifteen	15.19	T17	160	Ws-2	11	1.13627	0.284846	54.8404	0.367963	0.262831	2.61955	NA
fifteen	15.20	T17	160	Ws-2	11	1.18028	0.297377	55.4839	0.496401	0.588327	2.6107	NA
nine	9.65	T17	160	elf3	11	1.06103	0.287579	64.3745	0.772179	0.698638	2.14188	NA
nine	9.66	T17	160	elf3	11	0.935109	0.267177	48.8778	0.823537	0.403008	1.84858	NA
nine	9.67	T17	160	elf3	11	1.05631	0.306575	59.4986	1.10736	0.471652	1.93787	NA
nine	9.68	T17	160	elf3	11	0.994833	0.270276	49.2781	1.02419	0.503413	2.23932	NA
thirteen	13.65	T17	160	elf3	11	0.932883	0.265714	55.8927	0.742817	0.670347	2.64515	NA
thirteen	13.66	T17	160	elf3	11	0.950796	0.265294	57.4795	0.919528	0.631048	3.10115	NA
thirteen	13.67	T17	160	elf3	11	0.939387	0.297009	60.6372	0.767767	0.725113	3.36964	NA
thirteen	13.68	T17	160	elf3	11	0.917474	0.246656	63.1722	0.786607	0.602508	3.22174	NA
nine	9.69	T17	160	lhy/cca1	11	1.00211	0.299373	40.9776	0.575712	0.496303	1.99514	NA
nine	9.70	T17	160	lhy/cca1	11	1.10835	0.290989	54.6451	0.55983	0.223932	3.57358	NA
nine	9.71	T17	160	lhy/cca1	11	1.16811	0.2956	46.8581	0.675172	0.168793	2.95388	NA
nine	9.72	T17	160	lhy/cca1	11	1.17447	0.315126	48.8616	0.567944	0.141986	2.5456	NA
fourteen	14.33	T17	160	lhy/cca1	11	1.07187	0.269957	48.68	0.378629	0.342569	3.5519	NA
fourteen	14.34	T17	160	lhy/cca1	11	1.11124	0.28463	50.5799	0.419124	0.259458	3.0636	NA
fourteen	14.35	T17	160	lhy/cca1	11	1.07042	0.2776	49.444	0.269334	0.288572	3.6841	NA
fourteen	14.36	T17	160	lhy/cca1	11	1.09167	0.27829	44.4771	0.267953	0.133976	3.67478	NA
thirteen	13.89	T17	160	lhy/cca1/elf3	13	0.89568	0.25856	38.2926	0.562643	0.450115	3.30084	NA
thirteen	13.90	T17	160	lhy/cca1/elf3	13	0.878613	0.27318	39.2386	0.701076	0.597977	3.43321	NA
thirteen	13.91	T17	160	lhy/cca1/elf3	13	0.797571	0.231424	38.1531	0.494218	0.238588	2.99087	NA
thirteen	13.92	T17	160	lhy/cca1/elf3	13	0.8866	0.249651	39.3785	0.702097	0.535811	2.88229	NA
nine	9.93	T17	160	Ws-2	13	1.19844	0.332712	48.0333	1.05518	0.156323	2.12012	NA
nine	9.94	T17	160	Ws-2	13	1.13901	0.316188	47.5489	0.654097	0.134667	2.02962	NA
nine	9.95	T17	160	Ws-2	13	1.14782	0.321296	49.8773	0.495088	0.114251	2.23742	NA
nine	9.96	T17	160	Ws-2	13	1.08324	0.325054	52.3737	0.562958	0.291904	2.68969	NA
fifteen	15.21	T17	160	Ws-2	13	0.998226	0.26486	36.0332	0.233263	0.0666464	1.80778	NA
fifteen	15.22	T17	160	Ws-2	13	1.1105	0.313964	40.8492	0.393954	0.228079	2.03198	NA
fifteen	15.23	T17	160	Ws-2	13	1.12096	0.295928	39.0743	0.384197	0.274426	2.88148	NA
fifteen	15.24	T17	160	Ws-2	13	1.0938	0.261575	41.1349	0.430638	0.446588	3.06232	NA
nine	9.81	T17	160	elf3	13	1.0134	0.281276	39.2098	0.582587	0.436941	2.32125	NA
nine	9.82	T17	160	elf3	13	0.943615	0.252359	45.0827	0.68009	0.232226	1.80804	NA
nine	9.83	T17	160	elf3	13	0.96119	0.300304	42.6451	0.611836	0.346707	1.89669	NA
nine	9.84	T17	160	elf3	13	0.981329	0.257457	44.4895	0.654772	0.245539	2.37355	NA
thirteen	13.81	T17	160	elf3	13	0.957425	0.267876	44.5628	0.548853	0.274426	2.56131	NA
thirteen	13.82	T17	160	elf3	13	0.944471	0.278371	45.6409	0.441443	0.50164	3.01987	NA
thirteen	13.83	T17	160	elf3	13	0.905982	0.262222	52.5807	0.584334	0.584334	2.7426	NA
thirteen	13.84	T17	160	elf3	13	0.942137	0.271205	44.1104	0.719917	0.587301	2.69022	NA
nine	9.85	T17	160	lhy/cca1	13	1.15097	0.301735	38.9332	0.65512	0.297782	2.39218	NA
nine	9.86	T17	160	lhy/cca1	13	1.1618	0.289709	36.1657	0.612749	0.167113	2.44171	NA
nine	9.87	T17	160	lhy/cca1	13	1.1349	0.298601	29.5458	0.634859	0.0577144	2.39515	NA
nine	9.88	T17	160	lhy/cca1	13	1.09807	0.290647	35.5756	0.596383	0.153905	2.0681	NA
fourteen	14.41	T17	160	lhy/cca1	13	0.969688	0.257767	29.3443	0.410721	0.250004	2.34825	NA
fourteen	14.42	T17	160	lhy/cca1	13	1.02366	0.262197	32.2696	0.404475	0.275778	2.7394	NA
fourteen	14.43	T17	160	lhy/cca1	13	0.971054	0.243059	30.8856	0.249924	0.0999696	2.33263	NA
fourteen	14.44	T17	160	lhy/cca1	13	0.99622	0.244951	32.8226	0.401672	0.301254	2.88702	NA
sexteen	16.33	T28	160	lhy/cca1/elf3	14	0.808787	0.269323	68.8753	1.87641	1.05161	3.00019	44.9585
sexteen	16.34	T28	160	lhy/cca1/elf3	14	0.804129	0.240249	72.8989	1.69482	1.11786	2.96593	46.7578
sexteen	16.35	T28	160	lhy/cca1/elf3	14	0.785835	0.233649	70.8454	1.43681	0.893625	2.87362	43.1818
sexteen	16.36	T28	160	lhy/cca1/elf3	14	0.799784	0.229636	67.2239	1.40806	0.950015	2.85004	41.9171
sexteen	16.37	T28	160	Ws-2	14	0.743873	0.232867	84.819	0.658624	0.156815	2.93244	39.8054
sexteen	16.38	T28	160	Ws-2	14	1.00292	0.269629	86.3404	0.548853	0.256131	2.86318	43.9346
sexteen	16.39	T28	160	Ws-2	14	0.881447	0.257813	89.8123	0.306756	0.76689	3.53622	41.5023
sexteen	16.40	T28	160	Ws-2	14	1.04566	0.261656	88.6481	0.568716	0.266586	2.93244	44.7949
ten	10.73	T28	160	elf3	14	1.0001	0.269753	77.9557	1.62185	0.937935	3.97645	NA
ten	10.74	T28	160	elf3	14	0.998666	0.251845	88.3647	2.53061	1.16517	4.05991	NA
ten	10.75	T28	160	elf3	14	0.9802	0.251066	57.7792	1.35556	0.545746	3.43292	NA
ten	10.76	T28	160	elf3	14	0.992978	0.255573	66.4482	1.53887	0.707526	3.55532	NA
ten	10.77	T28	160	elf3	14	0.909434	0.257296	71.6064	3.26809	1.81776	3.47114	NA
ten	10.78	T28	160	elf3	14	1.014	0.269281	78.0142	2.51432	1.37502	4.61614	NA
ten	10.79	T28	160	lhy/cca1	14	0.946175	0.250809	66.2014	0.968937	0.82539	4.47685	NA
ten	10.80	T28	160	lhy/cca1	14	0.981697	0.261937	67.6881	1.39486	0.904776	4.01494	NA
ten	10.81	T28	160	lhy/cca1	14	0.965995	0.244647	68.5306	1.14705	1.02721	4.31429	NA
ten	10.82	T28	160	lhy/cca1	14	0.995851	0.255921	59.1884	1.36051	1.13988	3.88847	NA
ten	10.83	T28	160	lhy/cca1	14	0.946646	0.236357	61.1233	1.36175	1.21044	3.60611	NA
ten	10.84	T28	160	lhy/cca1	14	1.0273	0.283043	67.4799	1.13589	0.872199	4.12773	NA
thirteen	13.105	T17	160	lhy/cca1/elf3	15	0.802469	0.241244	24.0173	0.399259	0.329822	2.59518	NA
thirteen	13.106	T17	160	lhy/cca1/elf3	15	0.835859	0.257971	31.3992	0.412506	0.255361	2.13128	NA
thirteen	13.107	T17	160	lhy/cca1/elf3	15	0.813422	0.232082	34.0297	0.542865	0.271433	2.87549	NA
thirteen	13.108	T17	160	lhy/cca1/elf3	15	0.840365	0.246749	30.4351	0.486809	0.234389	3.11017	NA
nine	9.109	T17	160	Ws-2	15	1.12824	0.306607	40.3587	0.563351	0.0352094	2.12137	NA
nine	9.110	T17	160	Ws-2	15	1.16184	0.306623	40.4583	0.517865	0.142859	2.53575	NA
nine	9.111	T17	160	Ws-2	15	1.22048	0.317956	41.1158	0.572763	0.314096	3.26106	NA
nine	9.112	T17	160	Ws-2	15	1.19288	0.298195	40.9496	0.638845	0.184929	2.61422	NA
fifteen	15.25	T17	160	Ws-2	15	1.0108	0.276788	29.6912	0.295104	0.138873	2.28272	NA
fifteen	15.26	T17	160	Ws-2	15	1.08576	0.272262	27.3728	0.320868	0.185766	2.93847	NA
fifteen	15.27	T17	160	Ws-2	15	1.09092	0.279998	30.3766	0.488325	0.453445	3.06947	NA
fifteen	15.28	T17	160	Ws-2	15	1.09767	0.296917	25.8186	0.391881	0.18661	3.22835	NA
nine	9.100	T17	160	elf3	15	0.912458	0.265293	35.573	0.535811	0.129334	1.94924	NA
nine	9.97	T17	160	elf3	15	0.952203	0.272494	39.0732	0.540899	0.288479	2.2898	NA
nine	9.98	T17	160	elf3	15	0.879261	0.237159	31.7298	0.488178	0.251963	1.70075	NA
nine	9.99	T17	160	elf3	15	0.969827	0.28371	35.6733	0.483446	0.232054	2.31087	NA
thirteen	13.100	T17	160	elf3	15	0.833144	0.237773	31.7138	0.348339	0.248813	2.6706	NA
thirteen	13.97	T17	160	elf3	15	0.972903	0.286283	46.4495	0.561837	0.421377	2.01659	NA
thirteen	13.98	T17	160	elf3	15	0.930125	0.266825	36.0434	0.585443	0.201246	3.10102	NA
thirteen	13.99	T17	160	elf3	15	0.935623	0.265731	34.3908	0.703168	0.468779	2.59631	NA
nine	9.101	T17	160	lhy/cca1	15	1.25343	0.312714	29.6781	0.611836	0.101973	3.01839	NA
nine	9.102	T17	160	lhy/cca1	15	1.2645	0.307596	32.1097	0.586209	0.156323	2.83335	NA
nine	9.103	T17	160	lhy/cca1	15	1.21365	0.312598	32.0744	1.10361	0.381246	3.26066	NA
fourteen	14.49	T17	160	lhy/cca1	15	1.00009	0.256849	16.4734	0.229946	0.176882	2.70629	NA
fourteen	14.50	T17	160	lhy/cca1	15	0.987965	0.248428	16.711	0.233263	0.399879	2.39094	NA
fourteen	14.51	T17	160	lhy/cca1	15	0.984632	0.264857	15.8055	0.239008	0.202237	2.00399	NA
fourteen	14.52	T17	160	lhy/cca1	15	0.992713	0.263087	18.2751	0.312549	0.147082	2.58312	NA
sexteen	16.41	T28	160	lhy/cca1/elf3	16	0.755532	0.234629	60.816	0.698722	0.562386	1.90871	38.5542
sexteen	16.42	T28	160	lhy/cca1/elf3	16	0.720836	0.214595	54.5081	0.496559	0.544613	1.69791	33.3745
sexteen	16.43	T28	160	lhy/cca1/elf3	16	0.760696	0.297424	63.5199	0.762493	0.882886	2.24735	36.8554
sexteen	16.44	T28	160	lhy/cca1/elf3	16	0.722495	0.22169	59.5785	0.957391	0.860029	1.8661	40.8615
sexteen	16.45	T28	160	Ws-2	16	0.928687	0.255216	82.4304	0.556241	0.448582	1.61489	53.6106
sexteen	16.46	T28	160	Ws-2	16	0.965645	0.261254	72.9743	0.525134	0.206303	1.85672	38.2615
sexteen	16.47	T28	160	Ws-2	16	0.891159	0.239853	75.543	0.42605	0.204504	1.87462	47.5251
sexteen	16.48	T28	160	Ws-2	16	0.991365	0.252371	69.4907	0.624848	0.776838	2.27141	37.3473
ten	10.100	T28	160	elf3	16	0.95758	0.253484	72.0246	0.671796	0.690457	3.10706	NA
ten	10.97	T28	160	elf3	16	0.82781	0.240198	64.8642	1.87494	0.937472	1.60078	NA
ten	10.98	T28	160	elf3	16	0.856174	0.269024	52.7998	0.734529	0.397043	1.84625	NA
ten	10.99	T28	160	elf3	16	0.91067	0.262403	75.4529	0.961324	0.923625	2.80857	NA
ten	10.101	T28	160	lhy/cca1	16	0.920161	0.296553	57.2401	0.536236	0.622033	3.20669	NA
ten	10.102	T28	160	lhy/cca1	16	0.953922	0.251991	69.1759	0.781158	1.59703	3.15935	NA
ten	10.103	T28	160	lhy/cca1	16	0.923	0.267102	48.4442	0.357338	0.397043	2.78922	NA
ten	10.104	T28	160	lhy/cca1	16	0.915141	0.238951	48.4771	0.470728	0.722904	3.0093	NA
thirteen	13.125	T17	160	lhy/cca1/elf3	17	0.832604	0.267375	27.099	0.363133	0.221915	2.65289	NA
thirteen	13.126	T17	160	lhy/cca1/elf3	17	0.838482	0.240637	25.7334	0.280353	0.157699	3.06636	NA
thirteen	13.127	T17	160	lhy/cca1/elf3	17	0.919444	0.263156	29.0928	0.464108	0.348081	2.891	NA
thirteen	13.128	T17	160	lhy/cca1/elf3	17	0.856933	0.266568	24.8907	0.43215	0.235718	2.87772	NA
thirteen	13.129	T17	160	lhy/cca1/elf3	17	0.8471	0.268329	23.9647	0.410132	0.246079	2.6351	NA
thirteen	13.130	T17	160	lhy/cca1/elf3	17	0.851295	0.232985	24.8467	0.45834	0.261909	2.6109	NA
nine	9.131	T17	160	Ws-2	17	1.09079	0.281778	30.4494	0.484468	0.197376	2.09936	NA
nine	9.132	T17	160	Ws-2	17	1.13635	0.286538	30.0799	0.260386	0.104154	2.95972	NA
nine	9.133	T17	160	Ws-2	17	1.11597	0.28381	27.0237	0.437105	0.134494	2.4377	NA
nine	9.134	T17	160	Ws-2	17	1.16151	0.326882	21.6693	0.307599	0.225573	1.99939	NA
nine	9.135	T17	160	Ws-2	17	1.14304	0.313286	24.258	0.642099	0.300984	2.06676	NA
nine	9.136	T17	160	Ws-2	17	1.1717	0.295881	25.7462	0.285719	0.196432	2.73218	NA
thirteen	13.131	T17	160	Ws-2	17	1.13974	0.289198	22.3374	0.468869	0.131283	3.33835	NA
thirteen	13.132	T17	160	Ws-2	17	1.10555	0.30356	18.4657	0.279915	0.18661	2.85513	NA
thirteen	13.133	T17	160	Ws-2	17	1.1771	0.291008	22.8027	0.625098	0.275778	3.28176	NA
thirteen	13.134	T17	160	Ws-2	17	1.08254	0.278413	18.9606	0.376809	0.287092	3.04138	NA
thirteen	13.135	T17	160	Ws-2	17	1.06229	0.294057	18.7129	0.252701	0.194385	3.31427	NA
fifteen	15.29	T17	160	Ws-2	17	1.16048	0.2902	20.8888	0.585443	0.713509	2.68023	NA
fifteen	15.30	T17	160	Ws-2	17	1.11689	0.285831	24.5845	0.502412	0.233263	2.55692	NA
fifteen	15.31	T17	160	Ws-2	17	1.08318	0.27761	20.8305	0.19095	0.243027	2.13517	NA
fifteen	15.32	T17	160	Ws-2	17	1.07799	0.287726	18.0511	0.369699	0.123233	2.79915	NA
fifteen	15.33	T17	160	Ws-2	17	1.06992	0.276873	20.4075	0.223588	0.0515972	2.83785	NA
fifteen	15.34	T17	160	Ws-2	17	1.09514	0.274535	19.9625	0.30398	0.45597	2.44873	NA
nine	9.113	T17	160	elf3	17	0.978761	0.25845	32.676	0.349894	0.0999696	1.63284	NA
nine	9.114	T17	160	elf3	17	0.910781	0.265136	28.8121	0.202237	0.110311	1.41566	NA
nine	9.115	T17	160	elf3	17	0.981662	0.294819	24.5697	0.242089	0.0403481	1.46262	NA
nine	9.116	T17	160	elf3	17	0.948454	0.250679	28.1999	0.466525	0.0999696	1.93275	NA
nine	9.117	T17	160	elf3	17	0.897523	0.271373	25.7803	0.468869	0.300076	1.50038	NA
nine	9.118	T17	160	elf3	17	0.925562	0.267787	26.0956	0.239008	0.110311	1.71902	NA
thirteen	13.113	T17	160	elf3	17	0.92252	0.27611	30.337	0.478487	0.267953	2.71781	NA
thirteen	13.114	T17	160	elf3	17	0.910328	0.241621	30.938	0.537975	0.285799	2.85799	NA
thirteen	13.115	T17	160	elf3	17	0.866	0.244674	29.112	0.506634	0.236429	2.22919	NA
thirteen	13.116	T17	160	elf3	17	0.894119	0.267542	25.8418	0.404001	0.30781	3.15506	NA
thirteen	13.117	T17	160	elf3	17	0.911875	0.2566	26.5127	0.520355	0.340922	3.35539	NA
thirteen	13.118	T17	160	elf3	17	0.880637	0.255397	26.9144	0.466525	0.376809	3.15802	NA
nine	9.119	T17	160	lhy/cca1	17	1.08402	0.302455	17.7101	0.466525	0.0405674	2.3022	NA
nine	9.120	T17	160	lhy/cca1	17	1.09853	0.304523	14.8737	0.508048	0.0781613	1.82702	NA
nine	9.121	T17	160	lhy/cca1	17	1.1455	0.290658	14.7699	0.527786	0.169645	2.67663	NA
nine	9.122	T17	160	lhy/cca1	17	1.20128	0.313197	13.3688	0.471436	-0.0392863	2.06253	NA
nine	9.123	T17	160	lhy/cca1	17	1.15786	0.282586	16.4677	0.652229	0.036235	2.40962	NA
thirteen	13.119	T17	160	lhy/cca1	17	1.0871	0.306321	4.87007	0.426537	0.234595	2.31396	NA
thirteen	13.120	T17	160	lhy/cca1	17	0.9735	0.248814	2.87585	0.19095	0.19095	2.41291	NA
thirteen	13.121	T17	160	lhy/cca1	17	0.953764	0.272394	5.42453	0.332185	0.0781613	2.16898	NA
thirteen	13.122	T17	160	lhy/cca1	17	0.961682	0.289449	4.08492	0.311017	0.0829378	2.61254	NA
thirteen	13.123	T17	160	lhy/cca1	17	0.933494	0.239624	2.87339	0.320868	0.135102	2.06031	NA
thirteen	13.124	T17	160	lhy/cca1	17	0.9716	0.257884	5.06152	0.412695	0.287092	2.33263	NA
fourteen	14.57	T17	160	lhy/cca1	17	1.04817	0.266336	7.77642	0.203239	0.14781	2.57744	NA
fourteen	14.58	T17	160	lhy/cca1	17	0.964762	0.264987	10.2703	0.252701	0.13607	2.65336	NA
fourteen	14.59	T17	160	lhy/cca1	17	0.997872	0.269564	11.1407	0.233263	0.155508	1.98273	NA
fourteen	14.60	T17	160	lhy/cca1	17	1.00084	0.272167	6.3821	0.168793	0.281322	2.23182	NA
fourteen	14.61	T17	160	lhy/cca1	17	0.970187	0.250652	8.00575	0.225668	1.16306	2.21328	NA
fourteen	14.62	T17	160	lhy/cca1	17	1.01941	0.261812	3.79429	0.216359	0.198329	2.19064	NA
sexteen	16.49	T28	160	lhy/cca1/elf3	18	0.741012	0.228488	42.7892	0.267781	0.234309	1.94141	31.6283
sexteen	16.50	T28	160	lhy/cca1/elf3	18	0.707418	0.239607	47.8281	0.551557	0.42286	1.97641	36.3969
sexteen	16.51	T28	160	lhy/cca1/elf3	18	0.742217	0.259015	49.5998	0.456599	0.317634	2.00507	35.8969
sexteen	16.52	T28	160	lhy/cca1/elf3	18	0.755828	0.226921	41.9684	0.477176	0.119294	1.96835	31.3439
sexteen	16.53	T28	160	Ws-2	18	0.902268	0.236883	59.2879	0.340766	0.421901	2.7667	36.2528
sexteen	16.54	T28	160	Ws-2	18	0.95532	0.278463	55.9109	0.416895	0.218373	2.71974	37.3481
sexteen	16.55	T28	160	Ws-2	18	0.966593	0.329554	55.6106	0.663502	0.103672	3.0687	39.3919
sexteen	16.56	T28	160	Ws-2	18	0.953563	0.26462	54.4747	0.658624	0.402492	2.57961	35.2436
ten	10.113	T28	160	elf3	18	0.927948	0.257841	53.8846	0.457004	0.685506	2.4564	NA
ten	10.114	T28	160	elf3	18	0.90264	0.268447	55.2614	0.434436	0.414689	2.42889	NA
ten	10.115	T28	160	elf3	18	0.931855	0.254533	52.7804	0.517335	0.646668	2.17096	NA
ten	10.116	T28	160	elf3	18	0.849557	0.258201	54.7846	0.51943	0.346287	3.53982	NA
ten	10.117	T28	160	lhy/cca1	18	0.918196	0.26492	43.2621	0.473629	0.757807	3.16384	NA
ten	10.118	T28	160	lhy/cca1	18	0.867471	0.247749	42.7325	0.462082	0.977481	3.11017	NA
ten	10.119	T28	160	lhy/cca1	18	0.883002	0.251337	47.5987	0.530645	0.654462	3.42266	NA
ten	10.123	T28	160	lhy/cca1	18	0.899955	0.289206	41.3028	0.402908	0.720993	3.31869	NA
sexteen	16.57	T28	160	lhy/cca1/elf3	20	0.750908	0.263086	34.4006	0.420293	0.319423	2.24436	30.4244
sexteen	16.58	T28	160	lhy/cca1/elf3	20	0.749081	0.254331	34.8003	0.288572	0.250096	1.84686	30.4191
sexteen	16.59	T28	160	lhy/cca1/elf3	20	0.762547	0.279552	31.0211	0.407539	0.900876	1.93045	29.1064
sexteen	16.60	T28	160	lhy/cca1/elf3	20	0.693915	0.212188	42.5885	0.330701	0.314954	1.74799	33.9098
sexteen	16.61	T28	160	Ws-2	20	0.894426	0.257508	41.3556	0.490087	0.0188495	2.13942	33.5004
sexteen	16.62	T28	160	Ws-2	20	0.915284	0.273839	35.9377	0.321049	0.50164	2.14702	30.961
sexteen	16.63	T28	160	Ws-2	20	0.935958	0.269969	41.5542	0.399166	0.11975	2.40497	32.8233
sexteen	16.64	T28	160	Ws-2	20	0.892801	0.246698	39.5416	0.455574	0.210265	2.19026	32.0932
ten	10.129	T28	160	elf3	20	0.856282	0.237606	40.1519	0.506634	0.928828	2.56694	NA
ten	10.130	T28	160	elf3	20	0.935361	0.278523	34.9745	0.367102	0.489469	3.07958	NA
ten	10.131	T28	160	elf3	20	0.940338	0.259396	41.6923	0.590297	0.323711	3.19903	NA
ten	10.132	T28	160	elf3	20	0.854205	0.241215	31.2045	0.424516	0.512956	3.27231	NA
ten	10.133	T28	160	lhy/cca1	20	0.894646	0.286867	20.6103	0.622033	1.49288	2.70585	NA
ten	10.134	T28	160	lhy/cca1	20	0.885381	0.23981	22.4046	0.231198	0.99085	2.71658	NA
ten	10.135	T28	160	lhy/cca1	20	0.873587	0.265769	33.855	0.502783	0.386757	3.22942	NA
ten	10.136	T28	160	lhy/cca1	20	0.824975	0.228264	31.2233	0.376494	1.04764	2.73367	NA
sexteen	16.65	T28	160	lhy/cca1/elf3	22	0.654373	0.220193	35.0172	0.322326	0.0848227	1.39958	31.6991
sexteen	16.66	T28	160	lhy/cca1/elf3	22	0.726775	0.233249	27.5321	0.107071	0.198847	1.85845	27.4985
sexteen	16.67	T28	160	lhy/cca1/elf3	22	0.751094	0.286241	21.3311	0.439082	0	1.39409	28.3253
sexteen	16.68	T28	160	lhy/cca1/elf3	22	0.758677	0.255075	34.2178	0.315953	0.730642	1.95496	35.2698
sexteen	16.69	T28	160	Ws-2	22	0.931486	0.282029	22.6793	0.615198	0.164053	2.0199	28.6489
sexteen	16.70	T28	160	Ws-2	22	0.9206	0.246776	25.8605	0.45597	0.0844389	2.02653	33.3196
sexteen	16.71	T28	160	Ws-2	22	0.914779	0.283149	26.1402	0.437856	0.104251	1.97035	32.2491
sexteen	16.72	T28	160	Ws-2	22	0.899038	0.24326	33.7761	0.838164	0.426989	2.68845	36.4363
ten	10.145	T28	160	elf3	22	0.762328	0.253553	27.8235	0.227342	0.322068	2.63338	NA
ten	10.146	T28	160	elf3	22	0.824287	0.239003	23.299	0.287092	0.233263	2.44028	NA
ten	10.147	T28	160	elf3	22	0.785538	0.25531	19.719	0.18661	0.223932	2.34196	NA
ten	10.148	T28	160	elf3	22	0.910943	0.265018	23.1184	0.290067	0.367419	2.79432	NA
ten	10.149	T28	160	lhy/cca1	22	0.841365	0.245728	5.62315	0.442204	1.57425	1.7865	NA
ten	10.150	T28	160	lhy/cca1	22	0.836537	0.260789	5.71245	0.399879	0.266586	2.05652	NA
ten	10.151	T28	160	lhy/cca1	22	0.865957	0.276021	5.69277	0.328106	0.102533	1.57901	NA
ten	10.152	T28	160	lhy/cca1	22	0.807083	0.257813	6.61479	0.408209	0.835857	2.31319	NA
sexteen	16.73	T28	160	lhy/cca1/elf3	24	0.715197	0.248471	19.1586	0.226194	0.245043	1.89437	28.3913
sexteen	16.74	T28	160	lhy/cca1/elf3	24	0.672562	0.233159	20.3264	0.448582	0.0897164	1.3906	29.4398
sexteen	16.75	T28	160	lhy/cca1/elf3	24	0.652409	0.246404	18.7234	0.195403	0.410347	1.573	27.4591
sexteen	16.76	T28	160	lhy/cca1/elf3	24	0.678754	0.239554	17.621	0.29562	0.277144	1.33029	27.0221
sexteen	16.77	T28	160	Ws-2	24	0.887952	0.287783	17.1885	0.34123	0.277249	1.79146	31.0893
sexteen	16.78	T28	160	Ws-2	24	0.853184	0.245186	14.4829	0.479854	0.853074	1.63506	30.734
sexteen	16.79	T28	160	Ws-2	24	0.936774	0.287764	16.6172	0.524185	0.377414	1.87658	31.2736
sexteen	16.80	T28	160	Ws-2	24	0.933272	0.260797	13.4182	0.349319	0.330934	1.84771	29.6327
ten	10.161	T28	160	elf3	24	0.762982	0.259917	20.4643	0.219541	0.538874	1.89604	NA
ten	10.162	T28	160	elf3	24	0.796881	0.248319	22.1151	0.222818	0.222818	2.0425	NA
ten	10.163	T28	160	elf3	24	0.823007	0.27766	19.8158	0.244734	0.285524	2.28419	NA
ten	10.164	T28	160	elf3	24	0.854172	0.281786	12.6261	0.269548	0.18661	1.74169	NA
ten	10.165	T28	160	elf3	24	0.74727	0.244145	11.5138	0.232146	0.0714297	1.45538	NA
ten	10.166	T28	160	elf3	24	0.82212	0.252737	16.3682	0.287092	0.287092	2.50727	NA
ten	10.167	T28	160	lhy/cca1	24	0.886311	0.285372	2.1353	0.165876	0.0622033	1.98014	NA
ten	10.168	T28	160	lhy/cca1	24	0.902575	0.265689	4.8238	0.250096	0.346287	2.45286	NA
ten	10.169	T28	160	lhy/cca1	24	0.842564	0.282634	0.768324	0.150146	0.514786	1.24407	NA
ten	10.170	T28	160	lhy/cca1	24	0.883252	0.258145	0.590794	0.301592	0.791679	1.58336	NA
ten	10.171	T28	160	lhy/cca1	24	0.84188	0.260428	5.36512	0.137502	0.255361	1.99378	NA
ten	10.172	T28	160	lhy/cca1	24	0.832575	0.238517	1.07813	0.223588	1.22113	1.31573	NA
sexteen	16.81	T28	160	lhy/cca1/elf3	26	0.669027	0.243491	12.2379	0.301592	0.263893	1.14982	26.7858
sexteen	16.82	T28	160	lhy/cca1/elf3	26	0.637446	0.234835	12.2056	0.219541	0.402492	1.3081	25.4795
sexteen	16.83	T28	160	lhy/cca1/elf3	26	0.648417	0.220327	11.3635	0.331751	0.1327	1.15284	25.314
sexteen	16.84	T28	160	lhy/cca1/elf3	26	0.68255	0.233505	10.7892	0.380467	0.181175	1.1414	26.4193
sexteen	16.85	T28	160	Ws-2	26	0.867477	0.277063	10.8667	0.856571	0.265129	2.16182	30.856
sexteen	16.86	T28	160	Ws-2	26	0.848964	0.22306	9.8747	0.462669	0.277602	1.39572	30.4357
sexteen	16.87	T28	160	Ws-2	26	0.783416	0.245636	8.68319	0.347607	0.256131	1.27151	28.6123
sexteen	16.88	T28	160	Ws-2	26	0.890054	0.253767	10.0912	0.486809	0.306509	1.46043	32.254
ten	10.185	T28	160	elf3	26	0.759807	0.257746	12.6393	0.227342	0.492575	1.74296	NA
ten	10.186	T28	160	elf3	26	0.746504	0.242046	7.88698	0.331364	0.191842	1.98818	NA
ten	10.187	T28	160	elf3	26	0.745406	0.229743	14.6406	0.264227	0.19817	2.80741	NA
ten	10.188	T28	160	elf3	26	0.86039	0.271724	13.836	0.341115	0.240787	1.9564	NA
ten	10.189	T28	160	lhy/cca1	26	0.832517	0.2574	3.58094	-0.247544	0.342753	1.61856	NA
ten	10.190	T28	160	lhy/cca1	26	0.798754	0.240127	1.93415	0.103672	0.190066	1.77971	NA
ten	10.191	T28	160	lhy/cca1	26	0.857272	0.244337	0.766561	0.239683	0.291043	1.54938	NA
ten	10.192	T28	160	lhy/cca1	26	0.89895	0.303366	-0.454104	0.121702	0.182553	1.65312	NA
sexteen	16.89	T28	160	lhy/cca1/elf3	28	0.485939	0.249043	7.36005	0.118483	0.0592413	1.01698	24.5689
sexteen	16.90	T28	160	lhy/cca1/elf3	28	0.647366	0.213183	7.37037	0.309659	0.0488935	0.839338	25.1741
sexteen	16.91	T28	160	lhy/cca1/elf3	28	0.663914	0.267079	7.25369	0.164053	0.0820264	0.779251	26.4172
sexteen	16.92	T28	160	lhy/cca1/elf3	28	0.670277	0.25167	8.66498	0.296206	0.217218	0.91824	27.4445
sexteen	16.93	T28	160	Ws-2	28	0.868779	0.259647	4.0308	0.243812	0.318831	0.900229	32.9225
sexteen	16.94	T28	160	Ws-2	28	0.892657	0.290125	3.51312	0.212057	0.190851	0.85883	32.4045
sexteen	16.95	T28	160	Ws-2	28	0.919629	0.293426	3.69197	0.303784	0.36888	1.03069	33.4702
sexteen	16.96	T28	160	Ws-2	28	0.901238	0.268219	4.01065	0.335898	0.223932	0.877067	32.4373
ten	10.201	T28	160	elf3	28	0.82108	0.256344	8.80386	0.254882	0.182059	2.28483	NA
ten	10.202	T28	160	elf3	28	0.736927	0.246746	5.25204	0.124407	0.142179	1.16409	NA
ten	10.203	T28	160	elf3	28	0.791851	0.275675	3.69305	0.164959	0.123719	1.41246	NA
ten	10.204	T28	160	elf3	28	0.845971	0.281057	5.60095	0.287092	-0.0205066	1.58926	NA
ten	10.205	T28	160	lhy/cca1	28	0.89396	0.270348	0.353673	0.355448	1.10584	1.05647	NA
ten	10.206	T28	160	lhy/cca1	28	0.794748	0.223712	0.144061	0.225219	0.0482612	1.04566	NA
ten	10.207	T28	160	lhy/cca1	28	0.891032	0.28177	-0.259757	0.27073	0.0773513	1.25696	NA
ten	10.208	T28	160	lhy/cca1	28	0.842309	0.25961	0.417776	0.317237	0.205271	1.47422	NA

## Sheet: Dusk shift
experiment	sample_id	regime	genotype	DAS	ZT	Starch	Glucose	Fructose	Sucrose				experiment	sample_id	regime	DAS	genotype	ZT	Starch
27	27.1	LD	lhy/cca1/elf3	13	0	14.2589	0.1623	0.1623	1.0953				three	3.1	LD	21	lhy/cca1/elf3	0	5.14186
27	27.2	LD	lhy/cca1/elf3	13	0	17.5781	0.3169	0.2113	1.3644				three	3.2	LD	21	lhy/cca1/elf3	0	6.1863
27	27.3	LD	lhy/cca1/elf3	13	0	14.6774	0.2172	0.1382	1.1947				three	3.3	LD	21	lhy/cca1/elf3	0	6.05349
27	27.4	LD	lhy/cca1/elf3	13	4	37.8233	1.0905	0.7065	2.3499				three	3.4	LD	21	lhy/cca1/elf3	0	5.39895
27	27.5	LD	lhy/cca1/elf3	13	4	37.3541	1.1134	0.7213	2.2738				three	3.5	LD	21	lhy/cca1/elf3	0	7.59593
27	27.6	LD	lhy/cca1/elf3	13	4	43.5904	2.0662	1.4892	2.9597				four	4.1	LD	13	lhy/cca1/elf3	0	10.8667
27	27.7	LD	lhy/cca1/elf3	13	8	60.6114	2.4411	1.4929	2.7739				four	4.2	LD	13	lhy/cca1/elf3	0	10.6411
27	27.8	LD	lhy/cca1/elf3	13	8	62.8535	2.7852	1.7268	2.8409				four	4.3	LD	13	lhy/cca1/elf3	0	13.8817
27	27.9	LD	lhy/cca1/elf3	13	8	60.1597	2.7725	1.8306	2.8258				three	3.6	LD	21	lhy/cca1/elf3	4	25.7694
27	27.10	Early Dusk	lhy/cca1/elf3	13	10	54.5257	0.5118	0.3839	1.7381				three	3.7	LD	21	lhy/cca1/elf3	4	23.5474
27	27.11	Early Dusk	lhy/cca1/elf3	13	10	55.1195	0.9481	0.8428	1.678				three	3.8	LD	21	lhy/cca1/elf3	4	24.2532
27	27.12	Early Dusk	lhy/cca1/elf3	13	10	53.0966	0.478	0.4229	1.6179				four	4.4	LD	13	lhy/cca1/elf3	4	35.4201
27	27.13	Early Dusk	lhy/cca1/elf3	13	12	47.8883	0.4642	0.3714	2.0054				four	4.5	LD	13	lhy/cca1/elf3	4	33.511
27	27.14	Early Dusk	lhy/cca1/elf3	13	12	49.3113	0.4691	0.3875	2.0293				four	4.6	LD	13	lhy/cca1/elf3	4	23.5821
27	27.15	Early Dusk	lhy/cca1/elf3	13	12	43.8768	0.3861	0.3125	1.8569				eleven	11.1	Early Dusk	13	lhy/cca1/elf3	8	51.6442
27	27.16	LD	lhy/cca1/elf3	13	12	71.5926	2.5493	1.55	3.0592				eleven	11.2	Early Dusk	13	lhy/cca1/elf3	8	48.3115
27	27.17	LD	lhy/cca1/elf3	13	12	83.9385	2.7563	1.5579	3.2956				eleven	11.3	Early Dusk	13	lhy/cca1/elf3	8	49.2717
27	27.18	LD	lhy/cca1/elf3	13	12	80.1481	2.8988	1.6487	3.4333				eleven	11.4	Early Dusk	13	lhy/cca1/elf3	8	48.1459
27	27.19	Early Dusk	lhy/cca1/elf3	13	14	38.4534	0.3411	0.2809	1.6654				three	3.11	LD	21	lhy/cca1/elf3	8	39.0235
27	27.20	Early Dusk	lhy/cca1/elf3	13	14	32.6109	0.308	0.2174	1.4675				three	3.12	LD	21	lhy/cca1/elf3	8	38.9924
27	27.21	Early Dusk	lhy/cca1/elf3	13	14	32.3973	0.3169	0.2113	1.4524				three	3.13	LD	21	lhy/cca1/elf3	8	40.2779
27	27.22	LD	lhy/cca1/elf3	13	14	76.5238	1.0605	1.0809	1.8661				four	4.10	LD	13	lhy/cca1/elf3	8	49.3339
27	27.23	LD	lhy/cca1/elf3	13	14	74.0705	0.928	0.928	1.7551				four	4.11	LD	13	lhy/cca1/elf3	8	48.3872
27	27.24	LD	lhy/cca1/elf3	13	14	69.7067	1.2441	1.1058	1.6501				four	4.12	LD	13	lhy/cca1/elf3	8	51.8042
27	27.25	Early Dusk	lhy/cca1/elf3	13	16	24.2393	0.2217	0.1663	1.2194				three	3.16	Early Dusk	21	lhy/cca1/elf3	10	34.0995
27	27.26	Early Dusk	lhy/cca1/elf3	13	16	20.9551	0.237	0.158	1.0466				three	3.17	Early Dusk	21	lhy/cca1/elf3	10	29.7173
27	27.27	Early Dusk	lhy/cca1/elf3	13	16	22.7235	0.316	0.1777	1.2836				three	3.18	Early Dusk	21	lhy/cca1/elf3	10	35.6761
27	27.28	LD	lhy/cca1/elf3	13	16	65.2182	0.6859	0.6456	2.0981				four	4.7	Early Dusk	13	lhy/cca1/elf3	10	41.5294
27	27.29	LD	lhy/cca1/elf3	13	16	55.3603	0.4953	0.6191	1.9103				four	4.9	Early Dusk	13	lhy/cca1/elf3	10	45.7805
27	27.30	LD	lhy/cca1/elf3	13	16	54.9826	0.4391	0.5123	1.9246				three	3.26	Early Dusk	21	lhy/cca1/elf3	12	21.3183
27	27.31	Early Dusk	lhy/cca1/elf3	13	18	18.7775	0.2408	0.2007	1.1136				three	3.27	Early Dusk	21	lhy/cca1/elf3	12	22.2316
27	27.32	Early Dusk	lhy/cca1/elf3	13	18	18.0587	0.2207	0.2007	1.1036				three	3.28	Early Dusk	21	lhy/cca1/elf3	12	21.2753
27	27.33	Early Dusk	lhy/cca1/elf3	13	18	19.4808	0.3299	0.2062	1.1547				four	4.13	Early Dusk	13	lhy/cca1/elf3	12	36.2476
27	27.34	LD	lhy/cca1/elf3	13	18	43.7588	0.3848	0.5194	1.5583				four	4.14	Early Dusk	13	lhy/cca1/elf3	12	35.9634
27	27.35	LD	lhy/cca1/elf3	13	18	49.6957	0.3908	0.3322	1.9443				four	4.15	Early Dusk	13	lhy/cca1/elf3	12	41.6504
27	27.36	LD	lhy/cca1/elf3	13	18	46.6355	0.3472	0.3819	1.8661				eleven	11.5	Early Dusk	13	lhy/cca1/elf3	12	31.1033
27	27.37	Early Dusk	lhy/cca1/elf3	13	20	13.3827	0.2323	0.1394	1.0298				eleven	11.6	Early Dusk	13	lhy/cca1/elf3	12	27.6948
27	27.38	Early Dusk	lhy/cca1/elf3	13	20	12.7322	0.2424	0.1293	1.034				eleven	11.7	Early Dusk	13	lhy/cca1/elf3	12	33.5892
27	27.39	Early Dusk	lhy/cca1/elf3	13	20	12.9777	0.2184	0.0993	0.9827				eleven	11.8	Early Dusk	13	lhy/cca1/elf3	12	26.0623
27	27.40	LD	lhy/cca1/elf3	13	20	37.8482	0.343	0.4035	2.0174				three	3.21	LD	21	lhy/cca1/elf3	12	58.2676
27	27.41	LD	lhy/cca1/elf3	13	20	37.7747	0.4513	0.3993	1.9616				three	3.22	LD	21	lhy/cca1/elf3	12	54.9439
27	27.42	LD	lhy/cca1/elf3	13	20	31.9276	0.3034	0.3338	1.8433				three	3.23	LD	21	lhy/cca1/elf3	12	56.3512
27	27.43	Early Dusk	lhy/cca1/elf3	13	22	8.8303	0.1272	0.1272	0.7422				four	4.16	LD	13	lhy/cca1/elf3	12	60.5189
27	27.44	Early Dusk	lhy/cca1/elf3	13	22	8.1221	0.2294	0.1251	0.7402				four	4.17	LD	13	lhy/cca1/elf3	12	79.7125
27	27.45	Early Dusk	lhy/cca1/elf3	13	22	7.3764	0.2041	0.0729	0.7362				four	4.18	LD	13	lhy/cca1/elf3	12	66.7585
27	27.46	LD	lhy/cca1/elf3	13	22	28.6261	0.3013	0.2678	1.7573				eleven	11.10	LD	13	lhy/cca1/elf3	12	69.9915
27	27.47	LD	lhy/cca1/elf3	13	22	25.8623	0.231	0.2133	1.7061				eleven	11.11	LD	13	lhy/cca1/elf3	12	68.8671
27	27.48	LD	lhy/cca1/elf3	13	22	26.2993	0.2906	0.2906	1.8355				eleven	11.12	LD	13	lhy/cca1/elf3	12	62.0804
27	27.49	Early Dusk	lhy/cca1/elf3	13	24	6.4059	0.1451	0.0415	0.3318				eleven	11.9	LD	13	lhy/cca1/elf3	12	71.1191
27	27.50	Early Dusk	lhy/cca1/elf3	13	24	5.5457	0.1156	0.0661	0.5367				three	3.36	Early Dusk	21	lhy/cca1/elf3	14	17.8504
27	27.51	Early Dusk	lhy/cca1/elf3	13	24	5.2051	0.26	0.0612	0.5583				three	3.37	Early Dusk	21	lhy/cca1/elf3	14	17.3538
27	27.52	LD	lhy/cca1/elf3	13	24	16.4768	0.3314	0.157	1.5435				three	3.38	Early Dusk	21	lhy/cca1/elf3	14	17.4519
27	27.53	LD	lhy/cca1/elf3	13	24	16.2847	0.3618	0.1904	1.571				four	4.19	Early Dusk	13	lhy/cca1/elf3	14	26.6749
27	27.54	LD	lhy/cca1/elf3	13	24	15.8755	0.2239	0.1306	1.4276				four	4.20	Early Dusk	13	lhy/cca1/elf3	14	28.7359
													four	4.21	Early Dusk	13	lhy/cca1/elf3	14	28.7398
													three	3.31	LD	21	lhy/cca1/elf3	14	42.9217
													three	3.32	LD	21	lhy/cca1/elf3	14	44.9413
													three	3.33	LD	21	lhy/cca1/elf3	14	41.7776
													four	4.22	LD	13	lhy/cca1/elf3	14	55.3502
													four	4.23	LD	13	lhy/cca1/elf3	14	64.4916
													four	4.24	LD	13	lhy/cca1/elf3	14	62.1029
													three	3.46	Early Dusk	21	lhy/cca1/elf3	16	13.0957
													three	3.47	Early Dusk	21	lhy/cca1/elf3	16	11.6829
													three	3.48	Early Dusk	21	lhy/cca1/elf3	16	11.6114
													four	4.25	Early Dusk	13	lhy/cca1/elf3	16	24.3599
													four	4.26	Early Dusk	13	lhy/cca1/elf3	16	24.0418
													four	4.27	Early Dusk	13	lhy/cca1/elf3	16	19.7872
													eleven	11.13	Early Dusk	13	lhy/cca1/elf3	16	14.7714
													eleven	11.14	Early Dusk	13	lhy/cca1/elf3	16	18.9784
													eleven	11.15	Early Dusk	13	lhy/cca1/elf3	16	15.7033
													eleven	11.16	Early Dusk	13	lhy/cca1/elf3	16	14.4888
													three	3.41	LD	21	lhy/cca1/elf3	16	37.7704
													three	3.42	LD	21	lhy/cca1/elf3	16	39.6887
													three	3.43	LD	21	lhy/cca1/elf3	16	41.8975
													four	4.31	LD	13	lhy/cca1/elf3	16	42.7651
													four	4.32	LD	13	lhy/cca1/elf3	16	58.86
													four	4.33	LD	13	lhy/cca1/elf3	16	42.4638
													eleven	11.17	LD	13	lhy/cca1/elf3	16	46.7749
													eleven	11.18	LD	13	lhy/cca1/elf3	16	40.3978
													eleven	11.19	LD	13	lhy/cca1/elf3	16	40.1861
													eleven	11.20	LD	13	lhy/cca1/elf3	16	42.477
													three	3.56	Early Dusk	21	lhy/cca1/elf3	18	9.11511
													three	3.57	Early Dusk	21	lhy/cca1/elf3	18	8.75723
													three	3.58	Early Dusk	21	lhy/cca1/elf3	18	9.19107
													four	4.34	Early Dusk	13	lhy/cca1/elf3	18	13.1793
													four	4.35	Early Dusk	13	lhy/cca1/elf3	18	9.60683
													four	4.36	Early Dusk	13	lhy/cca1/elf3	18	13.5074
													three	3.51	LD	21	lhy/cca1/elf3	18	27.9889
													three	3.52	LD	21	lhy/cca1/elf3	18	27.7466
													three	3.53	LD	21	lhy/cca1/elf3	18	27.1981
													four	4.40	LD	13	lhy/cca1/elf3	18	38.6052
													four	4.41	LD	13	lhy/cca1/elf3	18	38.2168
													four	4.42	LD	13	lhy/cca1/elf3	18	36.9314
													three	3.66	Early Dusk	21	lhy/cca1/elf3	20	6.2571
													three	3.67	Early Dusk	21	lhy/cca1/elf3	20	5.84512
													three	3.68	Early Dusk	21	lhy/cca1/elf3	20	6.18079
													four	4.43	Early Dusk	13	lhy/cca1/elf3	20	10.5041
													four	4.44	Early Dusk	13	lhy/cca1/elf3	20	10.2837
													four	4.45	Early Dusk	13	lhy/cca1/elf3	20	9.40567
													eleven	11.21	Early Dusk	13	lhy/cca1/elf3	20	5.83146
													eleven	11.22	Early Dusk	13	lhy/cca1/elf3	20	7.06343
													eleven	11.23	Early Dusk	13	lhy/cca1/elf3	20	6.43912
													eleven	11.24	Early Dusk	13	lhy/cca1/elf3	20	5.82587
													three	3.61	LD	21	lhy/cca1/elf3	20	18.4131
													three	3.62	LD	21	lhy/cca1/elf3	20	18.63
													three	3.63	LD	21	lhy/cca1/elf3	20	18.9054
													four	4.49	LD	13	lhy/cca1/elf3	20	19.4506
													four	4.50	LD	13	lhy/cca1/elf3	20	34.4775
													four	4.51	LD	13	lhy/cca1/elf3	20	27.8761
													eleven	11.25	LD	13	lhy/cca1/elf3	20	22.1151
													eleven	11.26	LD	13	lhy/cca1/elf3	20	21.1872
													eleven	11.27	LD	13	lhy/cca1/elf3	20	20.3048
													eleven	11.28	LD	13	lhy/cca1/elf3	20	22.7166
													three	3.76	Early Dusk	21	lhy/cca1/elf3	22	3.32471
													three	3.77	Early Dusk	21	lhy/cca1/elf3	22	2.62281
													three	3.78	Early Dusk	21	lhy/cca1/elf3	22	3.10348
													four	4.52	Early Dusk	13	lhy/cca1/elf3	22	6.10759
													four	4.53	Early Dusk	13	lhy/cca1/elf3	22	7.33871
													four	4.54	Early Dusk	13	lhy/cca1/elf3	22	7.97379
													three	3.71	LD	21	lhy/cca1/elf3	22	12.4361
													three	3.72	LD	21	lhy/cca1/elf3	22	13.0445
													three	3.73	LD	21	lhy/cca1/elf3	22	13.2773
													four	4.58	LD	13	lhy/cca1/elf3	22	23.2195
													four	4.59	LD	13	lhy/cca1/elf3	22	22.5276
													four	4.60	LD	13	lhy/cca1/elf3	22	15.7069
													three	3.86	Early Dusk	21	lhy/cca1/elf3	24	2.4244
													three	3.87	Early Dusk	21	lhy/cca1/elf3	24	2.25317
													three	3.88	Early Dusk	21	lhy/cca1/elf3	24	2.24812
													four	4.61	Early Dusk	13	lhy/cca1/elf3	24	3.24244
													four	4.62	Early Dusk	13	lhy/cca1/elf3	24	3.51811
													four	4.63	Early Dusk	13	lhy/cca1/elf3	24	4.66355
													eleven	11.29	Early Dusk	13	lhy/cca1/elf3	24	4.1364
													eleven	11.30	Early Dusk	13	lhy/cca1/elf3	24	3.47005
													eleven	11.31	Early Dusk	13	lhy/cca1/elf3	24	2.25405
													eleven	11.32	Early Dusk	13	lhy/cca1/elf3	24	2.53728
													three	3.81	LD	21	lhy/cca1/elf3	24	6.90723
													three	3.82	LD	21	lhy/cca1/elf3	24	6.26664
													three	3.83	LD	21	lhy/cca1/elf3	24	6.51302
													four	4.67	LD	13	lhy/cca1/elf3	24	10.0266
													four	4.68	LD	13	lhy/cca1/elf3	24	9.05524
													four	4.69	LD	13	lhy/cca1/elf3	24	9.2566
													eleven	11.33	LD	13	lhy/cca1/elf3	24	9.01171
													eleven	11.34	LD	13	lhy/cca1/elf3	24	7.58896
													eleven	11.35	LD	13	lhy/cca1/elf3	24	8.17774
													eleven	11.36	LD	13	lhy/cca1/elf3	24	7.48801
													three	3.96	Early Dusk	21	lhy/cca1/elf3	26	2.2388
													three	3.97	Early Dusk	21	lhy/cca1/elf3	26	1.34285
													three	3.98	Early Dusk	21	lhy/cca1/elf3	26	1.02164
													four	4.70	Early Dusk	13	lhy/cca1/elf3	26	3.294
													four	4.71	Early Dusk	13	lhy/cca1/elf3	26	0.858979
													four	4.72	Early Dusk	13	lhy/cca1/elf3	26	2.61357
													three	3.91	LD	21	lhy/cca1/elf3	26	3.32471
													three	3.92	LD	21	lhy/cca1/elf3	26	3.03837
													three	3.93	LD	21	lhy/cca1/elf3	26	5.38555
													four	4.76	LD	13	lhy/cca1/elf3	26	9.03687
													four	4.77	LD	13	lhy/cca1/elf3	26	4.2168
													four	4.78	LD	13	lhy/cca1/elf3	26	6.12981
													three	3.106	Early Dusk	21	lhy/cca1/elf3	28	0.888885
													three	3.107	Early Dusk	21	lhy/cca1/elf3	28	0.539066
													three	3.108	Early Dusk	21	lhy/cca1/elf3	28	0.999029
													four	4.79	Early Dusk	13	lhy/cca1/elf3	28	1.02837
													four	4.80	Early Dusk	13	lhy/cca1/elf3	28	1.0398
													four	4.81	Early Dusk	13	lhy/cca1/elf3	28	1.11981
													three	3.101	LD	21	lhy/cca1/elf3	28	1.82777
													three	3.102	LD	21	lhy/cca1/elf3	28	1.81105
													three	3.103	LD	21	lhy/cca1/elf3	28	1.76394
													four	4.85	LD	13	lhy/cca1/elf3	28	8.94908
													four	4.86	LD	13	lhy/cca1/elf3	28	4.45628
													four	4.87	LD	13	lhy/cca1/elf3	28	2.6872
													three	3.116	Early Dusk	21	lhy/cca1/elf3	30	1.12478
													three	3.117	Early Dusk	21	lhy/cca1/elf3	30	0.536183
													three	3.118	Early Dusk	21	lhy/cca1/elf3	30	0.470733
													four	4.88	Early Dusk	13	lhy/cca1/elf3	30	1.01516
													four	4.89	Early Dusk	13	lhy/cca1/elf3	30	1.53386
													four	4.90	Early Dusk	13	lhy/cca1/elf3	30	0.78333
													three	3.111	LD	21	lhy/cca1/elf3	30	1.53386
													three	3.112	LD	21	lhy/cca1/elf3	30	0.799996
													three	3.113	LD	21	lhy/cca1/elf3	30	0.36132
													four	4.94	LD	13	lhy/cca1/elf3	30	2.78517
													four	4.95	LD	13	lhy/cca1/elf3	30	1.73416
													four	4.96	LD	13	lhy/cca1/elf3	30	3.5993

## Sheet: Irradiance shift
experiment	sample_id	regime	light	temperature	treatments	genotype	ZT	Starch	Glucose	Fructose	Sucrose	AA
eighteen	18.5	LD	160	20/18	Control	Ws-2	0	4.39764	0.275004	0.550008	1.2277	21.4366
eighteen	18.6	LD	160	20/18	Control	Ws-2	0	4.02011	0.369699	0.0528142	1.10029	21.3988
eighteen	18.7	LD	160	20/18	Control	Ws-2	0	3.88076	0.371451	0.0707526	1.14089	21.0567
eighteen	18.8	LD	160	20/18	Control	Ws-2	0	4.34298	0.316288	0.189773	1.15972	22.0226
eighteen	18.1	LD	160	20/18	Control	lhy/cca1/elf3	0	9.65206	0.27348	1.07783	1.32718	20.4802
eighteen	18.2	LD	160	20/18	Control	lhy/cca1/elf3	0	11.0907	0.200836	0.485353	1.1046	20.172
eighteen	18.3	LD	160	20/18	Control	lhy/cca1/elf3	0	10.4991	0.312645	0.136782	1.10403	20.779
eighteen	18.4	LD	160	20/18	Control	lhy/cca1/elf3	0	8.54628	0.25563	1.0566	1.27815	21.261
eighteen	18.5	LD	160	20/18	Low light	Ws-2	0	4.39764	0.275004	0.550008	1.2277	21.4366
eighteen	18.6	LD	160	20/18	Low light	Ws-2	0	4.02011	0.369699	0.0528142	1.10029	21.3988
eighteen	18.7	LD	160	20/18	Low light	Ws-2	0	3.88076	0.371451	0.0707526	1.14089	21.0567
eighteen	18.8	LD	160	20/18	Low light	Ws-2	0	4.34298	0.316288	0.189773	1.15972	22.0226
eighteen	18.1	LD	160	20/18	Low light	lhy/cca1/elf3	0	9.65206	0.27348	1.07783	1.32718	20.4802
eighteen	18.2	LD	160	20/18	Low light	lhy/cca1/elf3	0	11.0907	0.200836	0.485353	1.1046	20.172
eighteen	18.3	LD	160	20/18	Low light	lhy/cca1/elf3	0	10.4991	0.312645	0.136782	1.10403	20.779
eighteen	18.4	LD	160	20/18	Low light	lhy/cca1/elf3	0	8.54628	0.25563	1.0566	1.27815	21.261
eighteen	18.33	LD	160	20/18	Control	Ws-2	12	71.2377	0.367963	1.52442	2.08513	39.1832
eighteen	18.34	LD	160	20/18	Control	Ws-2	12	72.945	0.434436	1.42179	2.18205	41.9898
eighteen	18.35	LD	160	20/18	Control	Ws-2	12	72.5566	0.495088	0.818799	2.047	41.6768
eighteen	18.36	LD	160	20/18	Control	Ws-2	12	66.758	0.384763	0.634859	1.79877	38.8949
eighteen	18.25	LD	160	20/18	Control	lhy/cca1/elf3	12	60.3754	0.943083	1.12367	2.65869	37.5373
eighteen	18.26	LD	160	20/18	Control	lhy/cca1/elf3	12	63.4557	1.10074	0.997547	2.88945	38.79
eighteen	18.27	LD	160	20/18	Control	lhy/cca1/elf3	12	67.9819	1.14348	0.952902	2.66019	38.6824
eighteen	18.28	LD	160	20/18	Control	lhy/cca1/elf3	12	63.9794	0.981036	0.661133	2.55922	37.4031
eighteen	18.37	LD	90	20/18	Low light	Ws-2	12	39.9871	0.433202	0.399879	1.84111	27.0088
eighteen	18.38	LD	90	20/18	Low light	Ws-2	12	37.5809	0.388419	0.320868	1.49457	24.217
eighteen	18.39	LD	90	20/18	Low light	Ws-2	12	41.3091	0.401124	0.0872009	1.44754	25.7972
eighteen	18.40	LD	90	20/18	Low light	Ws-2	12	38.8098	0.265129	0.0611836	1.46841	26.4236
eighteen	18.29	LD	90	20/18	Low light	lhy/cca1/elf3	12	28.7147	0.280353	0.245309	1.75221	20.781
eighteen	18.30	LD	90	20/18	Low light	lhy/cca1/elf3	12	29.3688	0.317634	0.508215	1.92169	22.627
eighteen	18.31	LD	90	20/18	Low light	lhy/cca1/elf3	12	24.9939	0.194723	0.519263	1.83365	21.1324
eighteen	18.32	LD	90	20/18	Low light	lhy/cca1/elf3	12	26.9188	0.569942	0.441245	1.80175	22.7363
eighteen	18.53	LD	160	20/18	Control	Ws-2	14	67.8016	0.466525	0.0971927	1.18575	36.0644
eighteen	18.54	LD	160	20/18	Control	Ws-2	14	60.7017	0.464003	0.121044	1.2407	35.1032
eighteen	18.55	LD	160	20/18	Control	Ws-2	14	65.8051	0.27073	0.464108	1.48901	37.4193
eighteen	18.56	LD	160	20/18	Control	Ws-2	14	61.8868	0.517865	0.125002	1.44645	36.5139
eighteen	18.41	LD	160	20/18	Control	lhy/cca1/elf3	14	59.1888	0.542107	0.312754	1.29272	34.6313
eighteen	18.42	LD	160	20/18	Control	lhy/cca1/elf3	14	52.974	0.447864	0.317237	1.39958	33.078
eighteen	18.43	LD	160	20/18	Control	lhy/cca1/elf3	14	55.6568	0.421629	0.359166	1.53817	33.7008
eighteen	18.44	LD	160	20/18	Control	lhy/cca1/elf3	14	53.5387	0.371451	0.300699	1.55656	31.8596
eighteen	18.57	LD	90	20/18	Low light	Ws-2	14	33.4977	0.219541	0.472858	1.57056	23.3602
eighteen	18.58	LD	90	20/18	Low light	Ws-2	14	30.0072	0.421901	0.730213	1.77685	22.0369
eighteen	18.59	LD	90	20/18	Low light	Ws-2	14	31.6674	0.466525	0.242593	1.61418	22.3958
eighteen	18.60	LD	90	20/18	Low light	Ws-2	14	31.6679	0.144339	0.164959	1.75269	22.7759
eighteen	18.45	LD	90	20/18	Low light	lhy/cca1/elf3	14	22.5029	0.466525	0.190851	1.59043	22.4242
eighteen	18.46	LD	90	20/18	Low light	lhy/cca1/elf3	14	23.4801	0.251963	0.220468	1.40154	20.9818
eighteen	18.47	LD	90	20/18	Low light	lhy/cca1/elf3	14	25.0277	0.208309	0.173591	1.45816	22.0619
eighteen	18.48	LD	90	20/18	Low light	lhy/cca1/elf3	14	21.2894	0.25563	0.017042	1.50822	18.6997
eighteen	18.77	LD	160	20/18	Control	Ws-2	16	56.5936	0.51943	0.480954	2.27972	36.286
eighteen	18.78	LD	160	20/18	Control	Ws-2	16	53.032	0.51413	0.304669	2.25646	32.7763
eighteen	18.79	LD	160	20/18	Control	Ws-2	16	50.0371	0.321741	0.107247	2.00552	30.8372
eighteen	18.80	LD	160	20/18	Control	Ws-2	16	47.1031	0.369119	0.0615198	2.07117	30.0837
eighteen	18.65	LD	160	20/18	Control	lhy/cca1/elf3	16	41.708	0.419873	0.18661	1.74169	24.8304
eighteen	18.66	LD	160	20/18	Control	lhy/cca1/elf3	16	44.0698	0.429368	0.495425	1.95693	28.3377
eighteen	18.67	LD	160	20/18	Control	lhy/cca1/elf3	16	40.9344	0.428005	0.291043	1.87466	26.1786
eighteen	18.68	LD	160	20/18	Control	lhy/cca1/elf3	16	40.3187	0.394942	0.256712	2.0537	28.2447
eighteen	18.81	LD	90	20/18	Low light	Ws-2	16	22.1901	0.163156	0.387496	1.65196	21.5307
eighteen	18.82	LD	90	20/18	Low light	Ws-2	16	20.8498	0.488325	0.139522	1.34289	21.1762
eighteen	18.83	LD	90	20/18	Low light	Ws-2	16	22.2071	0.232226	0.298576	1.42653	20.3559
eighteen	18.84	LD	90	20/18	Low light	Ws-2	16	21.6652	0.429368	0.0165142	1.5193	23.1929
eighteen	18.69	LD	90	20/18	Low light	lhy/cca1/elf3	16	16.1888	0.27214	0.0388771	1.37042	20.2534
eighteen	18.70	LD	90	20/18	Low light	lhy/cca1/elf3	16	14.4114	0.171202	1.04433	1.25833	18.1429
eighteen	18.71	LD	90	20/18	Low light	lhy/cca1/elf3	16	14.2982	0.219541	0.199583	1.30727	19.6716
eighteen	18.72	LD	90	20/18	Low light	lhy/cca1/elf3	16	17.6352	0.18919	0.343982	1.45332	22.5769
eighteen	18.101	LD	160	20/18	Control	Ws-2	18	34.8354	0.297091	0.4085	1.74541	25.6053
eighteen	18.102	LD	160	20/18	Control	Ws-2	18	40.7064	0.325371	1.26321	2.16276	27.7271
eighteen	18.103	LD	160	20/18	Control	Ws-2	18	35.0136	0.568716	0.586489	1.93719	25.7381
eighteen	18.104	LD	160	20/18	Control	Ws-2	18	37.4959	0.371363	0.0742726	1.97751	27.0024
eighteen	18.89	LD	160	20/18	Control	lhy/cca1/elf3	18	31.1507	0.271762	0.21741	1.45846	23.4115
eighteen	18.90	LD	160	20/18	Control	lhy/cca1/elf3	18	26.5699	0.234239	0.499709	1.63967	21.4081
eighteen	18.91	LD	160	20/18	Control	lhy/cca1/elf3	18	28.1367	0.433977	0.104154	1.50156	21.2131
eighteen	18.92	LD	160	20/18	Control	lhy/cca1/elf3	18	29.1434	0.342569	0.234389	1.63171	23.774
eighteen	18.105	LD	90	20/18	Low light	Ws-2	18	15.8516	0.426537	0.170615	1.30094	22.5321
eighteen	18.106	LD	90	20/18	Low light	Ws-2	18	16.1142	0.133293	0.228502	1.28532	21.6179
eighteen	18.107	LD	90	20/18	Low light	Ws-2	18	17.1462	0.369332	0.505402	1.43845	22.2593
eighteen	18.108	LD	90	20/18	Low light	Ws-2	18	17.144	0.44477	0.212716	1.38265	24.8138
eighteen	18.93	LD	90	20/18	Low light	lhy/cca1/elf3	18	8.55541	0.214289	0.0178574	0.767869	18.5155
eighteen	18.94	LD	90	20/18	Low light	lhy/cca1/elf3	18	8.35552	0.228079	0.269548	0.912316	19.2493
eighteen	18.95	LD	90	20/18	Low light	lhy/cca1/elf3	18	9.61904	0.200264	0.455146	1.06504	20.1836
eighteen	18.96	LD	90	20/18	Low light	lhy/cca1/elf3	18	8.90136	0.300076	-0.0375096	0.994003	20.3077
eighteen	18.125	LD	160	20/18	Control	Ws-2	20	26.623	0.274426	0.439082	1.82951	26.4695
eighteen	18.126	LD	160	20/18	Control	Ws-2	20	26.7534	0.560706	0.210265	1.76097	26.7167
eighteen	18.127	LD	160	20/18	Control	Ws-2	20	24.2832	0.388771	0.291578	1.69115	26.0015
eighteen	18.128	LD	160	20/18	Control	Ws-2	20	24.4836	0.312463	0.208309	1.63175	25.0266
eighteen	18.113	LD	160	20/18	Control	lhy/cca1/elf3	20	27.2362	0.556737	-0.103099	1.42277	22.0292
eighteen	18.114	LD	160	20/18	Control	lhy/cca1/elf3	20	25.4099	0.187462	0.374924	1.4997	22.4729
eighteen	18.115	LD	160	20/18	Control	lhy/cca1/elf3	20	25.3123	0.237836	0.365902	1.59167	23.7277
eighteen	18.116	LD	160	20/18	Control	lhy/cca1/elf3	20	24.5207	0.506379	0.337586	1.55665	23.6355
eighteen	18.129	LD	90	20/18	Low light	Ws-2	20	10.5041	0.319903	0.284358	1.03968	20.2172
eighteen	18.130	LD	90	20/18	Low light	Ws-2	20	10.6175	0.164959	1.23719	1.48463	22.987
eighteen	18.131	LD	90	20/18	Low light	Ws-2	20	9.736	0.438128	0.129816	1.20891	20.7261
eighteen	18.132	LD	90	20/18	Low light	Ws-2	20	9.44537	0.470582	0.0486809	1.04664	19.781
eighteen	18.117	LD	90	20/18	Low light	lhy/cca1/elf3	20	8.35552	0.345574	0.241902	0.691148	19.5252
eighteen	18.118	LD	90	20/18	Low light	lhy/cca1/elf3	20	7.05757	0.525407	-0.0543524	0.769993	22.3998
eighteen	18.119	LD	90	20/18	Low light	lhy/cca1/elf3	20	7.14017	0.322326	0.135716	0.74644	19.1664
eighteen	18.120	LD	90	20/18	Low light	lhy/cca1/elf3	20	7.81645	0.441443	0.200656	0.892919	20.6009
eighteen	18.149	LD	160	20/18	Control	Ws-2	22	16.0016	0.528142	0.211257	1.66365	23.9269
eighteen	18.150	LD	160	20/18	Control	Ws-2	22	16.8999	0.463889	0.295202	1.70796	23.3272
eighteen	18.151	LD	160	20/18	Control	Ws-2	22	13.6898	0.569319	0.147601	1.54981	24.728
eighteen	18.152	LD	160	20/18	Control	Ws-2	22	13.9259	0.479854	0.177724	1.57286	23.9785
eighteen	18.137	LD	160	20/18	Control	lhy/cca1/elf3	22	17.5906	0.451793	0.43215	1.39466	23.9632
eighteen	18.138	LD	160	20/18	Control	lhy/cca1/elf3	22	16.1995	0.247544	0.190418	1.2282	21.7279
eighteen	18.139	LD	160	20/18	Control	lhy/cca1/elf3	22	15.728	0.384197	0.128066	1.38128	23.5186
eighteen	18.140	LD	160	20/18	Control	lhy/cca1/elf3	22	15.3028	0.188707	0.314511	1.36288	22.1114
eighteen	18.153	LD	90	20/18	Low light	Ws-2	22	3.49568	0.399879	0.133293	0.704548	19.2761
eighteen	18.154	LD	90	20/18	Low light	Ws-2	22	3.8904	0.296206	0.296206	0.888619	19.3175
eighteen	18.155	LD	90	20/18	Low light	Ws-2	22	3.70442	0.330934	0.165467	0.919261	20.0052
eighteen	18.156	LD	90	20/18	Low light	Ws-2	22	3.85047	0.292384	0.0687963	0.894352	19.5851
eighteen	18.141	LD	90	20/18	Low light	lhy/cca1/elf3	22	3.42978	0.179276	0.391148	0.880082	22.2173
eighteen	18.142	LD	90	20/18	Low light	lhy/cca1/elf3	22	3.23989	0.361795	0.133293	0.675985	20.9298
eighteen	18.143	LD	90	20/18	Low light	lhy/cca1/elf3	22	3.03002	0.369119	0.0205066	0.768997	22.6014
eighteen	18.144	LD	90	20/18	Low light	lhy/cca1/elf3	22	3.84966	0.390806	0.195403	0.791383	24.5848
eighteen	18.173	LD	160	20/18	Control	Ws-2	24	6.37005	0.332572	0.184762	1.13629	20.8924
eighteen	18.174	LD	160	20/18	Control	Ws-2	24	6.74869	0.251206	0.251206	1.27397	21.7904
eighteen	18.175	LD	160	20/18	Control	Ws-2	24	6.51302	0.401929	0.133976	1.3589	23.3871
eighteen	18.176	LD	160	20/18	Control	Ws-2	24	5.36183	0.439082	0.179625	1.16756	21.4313
eighteen	18.161	LD	160	20/18	Control	lhy/cca1/elf3	24	7.71891	0.390992	0.0533171	1.08412	23.3498
eighteen	18.162	LD	160	20/18	Control	lhy/cca1/elf3	24	7.51555	0.355448	0.118483	0.957734	21.1278
eighteen	18.163	LD	160	20/18	Control	lhy/cca1/elf3	24	7.4006	0.568716	0.213269	1.04857	19.5731
eighteen	18.164	LD	160	20/18	Control	lhy/cca1/elf3	24	7.14017	0.390185	0.237504	1.03484	20.7705
eighteen	18.177	LD	90	20/18	Low light	Ws-2	24	1.10356	0.0880236	0.0880236	0.572153	19.9574
eighteen	18.178	LD	90	20/18	Low light	Ws-2	24	0	0.148627	0.0825708	0.462396	18.5549
eighteen	18.179	LD	90	20/18	Low light	Ws-2	24	0.668441	0.37322	0.18661	0.485186	20.8095
eighteen	18.180	LD	90	20/18	Low light	Ws-2	24	1.24709	0.297091	0.0557045	0.50134	22.2877
eighteen	18.165	LD	90	20/18	Low light	lhy/cca1/elf3	24	1.79605	0.296483	0.0872009	0.366244	23.6209
eighteen	18.166	LD	90	20/18	Low light	lhy/cca1/elf3	24	1.60683	0.430638	0.0538298	0.394752	23.3461
eighteen	18.167	LD	90	20/18	Low light	lhy/cca1/elf3	24	0.988287	0.300984	0.220722	0.441443	23.4799
eighteen	18.168	LD	90	20/18	Low light	lhy/cca1/elf3	24	1.66318	0.265322	-0.0353763	0.327231	21.8042

## Sheet: Acc. and Mob. rates
	Rates of Starch accumulation and mobilization (absolute and relative)
	Experiment	Light regime	Photoperiod	Irradiance	Time interval	Genotype	Abs. Accumulation			Abs. Mobilization			Rel. Mobilization
							Slope	SE	CI	Slope	SE	CI	Slope	SE	CI
Irradiance and Photoperiod	NA	Stable	12/12	160	ZT0-12	lhy/cca1/elf3	4.65107	0.40578	0.795314	4.99536	0.304861	0.597516	7.28773	0.444761	0.871716
	NA	Stable	12/12	160	ZT0-12	Ws-2	5.98332	0.212896	0.417269	6.06212	0.127366	0.249632	8.15287	0.171292	0.335727
	NA	Stable	12/12	90	ZT0-12	lhy/cca1/elf3	3.54163	0.10695	0.209618	3.48333	0.128283	0.251431	7.25858	0.267318	0.523934
	NA	Stable	12/12	90	ZT0-12	Ws-2	4.63398	0.307448	0.602587	4.92788	0.205802	0.403364	8.07728	0.33733	0.661154
	NA	Stable	12/12	60	ZT0-12	lhy/cca1/elf3	2.30786	0.176878	0.346675	2.25024	0.118198	0.231664	7.29815	0.38335	0.751352
	NA	Stable	12/12	60	ZT0-12	Ws-2	2.87989	0.131704	0.258135	2.88345	0.104174	0.204178	8.33058	0.30097	0.589891
	NA	Stable	6/18	160	ZT0-6	lhy/cca1/elf3	6.34112	0.314059	0.615544	2.3963	0.160128	0.313845	5.42791	0.362709	0.710896
	NA	Stable	6/18	160	ZT0-6	Ws-2	11.0785	0.266219	0.52178	3.91641	0.092003	0.180323	5.53588	0.130047	0.254888
	NA	Stable	6/18	90	ZT0-6	lhy/cca1/elf3	4.37899	0.217245	0.425792	1.49273	0.0848062	0.166217	5.23061	0.297166	0.582435
	NA	Stable	6/18	90	ZT0-6	Ws-2	8.0751	0.254537	0.498883	2.62789	0.0871339	0.170779	4.92396	0.163265	0.319994
	Experiment	Light regime	Photoperiod	Irradiance	Time interval	Genotype	Abs. Accumulation			Abs. Mobilization			Rel. Mobilization
							Slope	SE	CI	Slope	SE	CI	Slope	SE	CI
T-cycle	NA	T17	Equinoctial	160	ZT0-8.5	lhy/cca1	6.3943	0.343323	0.672902	5.89896	0.241271	0.472882	10.1325	0.414426	0.812259
	NA	T17	Equinoctial	160	ZT0-8.5	elf3	4.30598	0.748259	1.46656	4.78102	0.222355	0.435808	7.06831	0.328732	0.644302
	NA	T17	Equinoctial	160	ZT0-8.5	Ws-2	5.20487	0.552599	1.08307	5.56549	0.241296	0.472932	8.05052	0.349037	0.6841
	NA	T17	Equinoctial	160	ZT0-8.5	lhy/cca1/elf3	3.65204	0.573808	1.12464	3.99586	0.206986	0.405686	6.87368	0.356057	0.69786
	NA	T24	Equinoctial	160	ZT0-12	lhy/cca1	5.37821	0.441467	0.865259	6.91675	0.357013	0.699733	11.3066	0.583598	1.14383
	NA	T24	Equinoctial	160	ZT0-12	elf3	4.64862	0.293091	0.574447	4.71606	0.35856	0.702764	6.47468	0.492267	0.964825
	NA	T24	Equinoctial	160	ZT0-12	Ws-2	5.97033	0.291385	0.571105	6.18574	0.23814	0.466745	8.31913	0.320271	0.62772
	NA	T24	Equinoctial	160	ZT0-12	lhy/cca1/elf3	4.04215	0.494092	0.968402	5.30938	0.586661	1.14984	7.74585	0.85588	1.67749
	NA	T28	Equinoctial	160	ZT0-14	lhy/cca1	5.20278	0.254215	0.498253	7.20368	0.45101	0.883964	11.0936	0.694554	1.3613
	NA	T28	Equinoctial	160	ZT0-14	elf3	4.72971	0.11588	0.22712	6.32392	0.542298	1.06288	8.69765	0.745854	1.46185
	NA	T28	Equinoctial	160	ZT0-14	Ws-2	6.80223	0.179053	0.350937	7.80471	0.297019	0.582146	8.93159	0.339903	0.666198
	NA	T28	Equinoctial	160	ZT0-14	lhy/cca1/elf3	5.03872	0.136359	0.267258	5.23878	0.357947	0.701563	7.49161	0.511874	1.00326
	Experiment	Light regime	Photoperiod	Irradiance	Time interval	Genotype	Abs. Accumulation			Abs. Mobilization			Rel. Mobilization
							Slope	SE	CI	Slope	SE	CI	Slope	SE	CI
Low light	NA	Control	12/12	160	ZT12-24	Ws-2	NA	NA	NA	5.67629	0.141734	0.277794	8.01389	0.200103	0.392194
	NA	Control	12/12	160	ZT12-24	lhy/cca1/elf3	NA	NA	NA	4.71285	0.148429	0.290915	7.37637	0.232315	0.455328
	NA	Low light	12/12	90	ZT12-24	Ws-2	NA	NA	NA	3.27862	0.0955384	0.187252	8.3219	0.242499	0.475289
	NA	Low light	12/12	90	ZT12-24	lhy/cca1/elf3	NA	NA	NA	2.2388	0.107594	0.210881	8.15727	0.39203	0.768365
	Experiment	Light regime	Photoperiod	Irradiance	Time interval	Genotype	Abs. Accumulation			Abs. Mobilization			Rel. Mobilization
							Slope	SE	CI	Slope	SE	CI	Slope	SE	CI
Early dusk	T14	Control	12/12	160	ZT12-24	Ws-2	NA	NA	NA	6.46918	0.354256	0.694329	8.57833	0.469754	0.920702
	T14	Control	12/12	160	ZT16-24	Ws-2	NA	NA	NA	5.54888	0.263895	0.517225	7.35798	0.349933	0.685856
	T14	Early Dusk	12/12	160	ZT8-18	Ws-2	NA	NA	NA	4.15748	0.231571	0.45387	6.66283	0.371118	0.727378
	#27	Control	12/12	160	ZT12-24	lhy/cca1/elf3	NA	NA	NA	5.40574	0.210732	0.413028	6.89627	0.268838	0.526912
	#27	Control	12/12	160	ZT16-24	lhy/cca1/elf3	NA	NA	NA	5.21917	0.276876	0.542668	6.65826	0.35322	0.692298
	#27	Early Dusk	12/12	160	ZT8-18	lhy/cca1/elf3	NA	NA	NA	4.56488	0.195568	0.383307	7.45932	0.319572	0.62635
	Experiment	Light regime	Photoperiod	Irradiance	Time interval	Genotype	Abs. Accumulation			Abs. Mobilization			Rel. Mobilization
							Slope	SE	CI	Slope	SE	CI	Slope	SE	CI
	NA	Control	12/12	160	ZT12-24	Ws-2	NA	NA	NA	6.46918	0.354256	0.694329	8.57833	0.469754	0.920702
	NA	Control	12/12	160	ZT16-24	Ws-2	NA	NA	NA	5.54888	0.263895	0.517225	7.35798	0.349933	0.685856
	NA	Early Dusk	12/12	160	ZT8-18	Ws-2	NA	NA	NA	4.15748	0.231571	0.45387	6.66283	0.371118	0.727378
	#3	Control	12/12	160	ZT12-24	lhy/cca1/elf3	NA	NA	NA	4.13572	0.132032	0.258778	7.31927	0.233666	0.457977
	#3	Control	12/12	160	ZT16-24	lhy/cca1/elf3	NA	NA	NA	4.05859	0.19883	0.389699	7.18277	0.351883	0.689678
	#3	Early Dusk	12/12	160	ZT8-18	lhy/cca1/elf3	NA	NA	NA	3.13157	0.177143	0.347194	7.94275	0.449296	0.880605
	#4	Control	12/12	160	ZT12-24	lhy/cca1/elf3	NA	NA	NA	4.99536	0.304861	0.597516	7.28773	0.444761	0.871716
	#4	Control	12/12	160	ZT16-24	lhy/cca1/elf3	NA	NA	NA	4.73	0.465288	0.911947	6.90059	0.678808	1.33044
	#4	Early Dusk	12/12	160	ZT8-18	lhy/cca1/elf3	NA	NA	NA	3.7456	0.33602	0.658587	8.59021	0.770632	1.51041
	#27	Control	12/12	160	ZT12-24	lhy/cca1/elf3	NA	NA	NA	5.40574	0.210732	0.413028	6.89627	0.268838	0.526912
	#27	Control	12/12	160	ZT16-24	lhy/cca1/elf3	NA	NA	NA	5.21917	0.276876	0.542668	6.65826	0.35322	0.692298
	#27	Early Dusk	12/12	160	ZT8-18	lhy/cca1/elf3	NA	NA	NA	4.56488	0.195568	0.383307	7.45932	0.319572	0.62635

## Sheet: Starch exhaustion time
	Experiment	Light regime	Photoperiod	Irradiance	Interval	Genotype	StEx			StExapp
							Est.	Lower	Upper	Est.	Lower	Upper
Irradiance and Photoperiod	NA	Stable	12/12	160	ZT12-24	lhy/cca1/elf3	25.4265	25.1924	25.6635	25.8013	24.3172	27.4782
	NA	Stable	12/12	160	ZT12-24	Ws-2	24.2832	24.22	24.3633	24.4084	23.9061	24.9322
	NA	Stable	12/12	90	ZT12-24	lhy/cca1/elf3	25.5775	25.1964	25.9707	25.5712	24.6629	26.549
	NA	Stable	12/12	90	ZT12-24	Ws-2	23.5263	22.746	24.1946	24.1946	23.2247	25.2491
	NA	Stable	12/12	60	ZT12-24	lhy/cca1/elf3	24.6258	23.878	25.3418	25.3418	24.0771	26.7467
	NA	Stable	12/12	60	ZT12-24	Ws-2	22.9473	22.2442	23.6635	23.6635	22.8384	24.5505
	NA	Stable	6/18	160	ZT6-24	lhy/cca1/elf3	21.019	19.4105	22.773	23.4891	22.0178	25.1711
	NA	Stable	6/18	160	ZT6-24	Ws-2	24.3368	24.0411	24.6364	24.5375	23.9743	25.1278
	NA	Stable	6/18	90	ZT6-24	lhy/cca1/elf3	22.4045	20.933	23.7108	24.3297	23.0218	25.7952
	NA	Stable	6/18	90	ZT6-24	Ws-2	24.5422	24.4699	24.6377	25.2332	24.4233	26.0985
	Experiment	Light regime	Photoperiod	Irradiance	Interval	Genotype	StEx			StExapp
							Est.	Lower	Upper	Est.	Lower	Upper
T-cycle	NA	T17	Equinoctial	160	ZT8.5-17	elf3	22.3363	22.028	22.7215	22.7215	21.7117	23.8298
	NA	T17	Equinoctial	160	ZT8.5-17	lhy/cca1	19.0444	18.6417	19.3081	18.6417	17.9092	19.4367
	NA	T17	Equinoctial	160	ZT8.5-17	lhy/cca1/elf3	22.5544	21.9402	23.1373	23.1373	21.9978	24.4012
	NA	T17	Equinoctial	160	ZT8.5-17	Ws-2	21.3366	21.1281	21.5091	21.1281	20.2502	22.0857
	NA	T24	Equinoctial	160	ZT12-20	elf3	28.4716	27.4439	30.6394	27.4479	25.5085	29.7065
	NA	T24	Equinoctial	160	ZT12-20	lhy/cca1	20.9922	20.491	21.5414	20.9574	19.9287	22.098
	NA	T24	Equinoctial	160	ZT12-20	lhy/cca1/elf3	24.5507	24.1739	24.8594	24.6237	23.3267	26.0735
	NA	T24	Equinoctial	160	ZT12-20	Ws-2	24.5267	24.2281	25.0764	24.2281	23.33	25.1982
	NA	T28	Equinoctial	160	ZT14-22	elf3	27.4137	26.0029	29.6617	26.0029	23.9492	28.4419
	NA	T28	Equinoctial	160	ZT14-22	lhy/cca1	24.8055	23.4426	26.3703	23.4426	22.0614	25.0084
	NA	T28	Equinoctial	160	ZT14-22	lhy/cca1/elf3	26.2449	25.5633	27.1754	27.1754	25.4374	29.1684
	NA	T28	Equinoctial	160	ZT14-22	Ws-2	25.2227	24.9659	25.3869	25.3173	24.3891	26.3189
	Experiment	Light regime	Photoperiod	Irradiance	Interval	Genotype	StEx			StExapp
							Est.	Lower	Upper	Est.	Lower	Upper
Low light	NA	Control	12/12	160	ZT12-24	lhy/cca1/elf3	23.655	22.9628	24.3457	24.3457	23.1545	25.6662
	NA	Control	12/12	160	ZT12-24	Ws-2	25.3933	24.4668	26.9709	24.4668	23.4077	25.6263
	NA	Low light	12/12	90	ZT12-24	lhy/cca1/elf3	21.4885	20.9232	22.1193	22.1193	20.8978	23.4926
	NA	Low light	12/12	90	ZT12-24	Ws-2	21.8033	20.9976	22.4736	22.4736	21.7554	23.2408
	Experiment	Light regime	Photoperiod	Irradiance	Interval	Genotype	StEx			StExapp
							Est.	Lower	Upper	Est.	Lower	Upper
Early dusk	NA	Control	12/12	160	ZT12-20	Ws-2	23.7347	23.4311	24.1045	24.1045	22.5214	25.9271
	NA	Early Dusk	12/12	160	ZT8-16	Ws-2	21.0622	20.1355	22.0911	22.0911	20.9281	23.3909
	#3	Control	12/12	160	ZT12-20	lhy/cca1/elf3	24.5084	24.1398	25.1158	24.1398	23.0476	25.3406
	#3	Early Dusk	12/12	160	ZT8-16	lhy/cca1/elf3	18.0956	17.0474	19.0575	19.0575	18.0098	20.2347
	#4	Control	12/12	160	ZT12-20	lhy/cca1/elf3	25.21	25.1483	25.2987	25.1483	22.6461	28.2723
	#4	Early Dusk	12/12	160	ZT8-16	lhy/cca1/elf3	26.5261	22.8162	34.9764	22.8162	20.0415	26.4827
	#27	Control	12/12	160	ZT12-20	lhy/cca1/elf3	27.0235	26.4519	28.0067	26.4519	24.6211	28.5768
	#27	Early Dusk	12/12	160	ZT8-16	lhy/cca1/elf3	22.8032	21.0655	25.275	21.0655	19.9922	22.2606
