# Supplementary material for: The circadian clock mutant lhy cca1 elf3 paces starch mobilization to dawn despite severely disrupted circadian clock function
Source: Plant Physiol. 2022 May 14;189(4):2332–56. doi: 10.1093/plphys/kiac226 (PMC9348821; doi:10.1093/plphys/kiac226)
Supplement: kiac226_Supplementary_Data [file kiac226_supplementary_data.zip › kiac226_Supplementary_Data/DeSYNC_Suppl. Dataset S2 (TRANSCRIPTS)(rev3).xlsx]

## Sheet: Details
"T24 - Photoperiod" sheet contains transcript data; 191 obs. of 44 variables; wide format.
Column name	Data type	Data example	Unit	Comment
experiment	Factor w/ 3 levels	"four", "nineteen", "T9"	NA
sample_id	character	"19.120" "19.121" "19.122" "19.123" ...
regime	Factor w/ 1 level	"LD"
photoperiod	Factor w/ 3 levels	"6/18", "12/12", "18/6"
genotype	Factor w/ 2 levels	"Ws-2", "lhy/cca1/elf3"
ZT	integer	0, 2, 3, 4, 6, 8, ...	h
LHY	double	-6.28, -3.51, -6.65, -2.76, -3.3, ...	log2(copies/gFW * 25 M)
CCA1	double	-5.96, -7.34, -6.09, -6.73, -7.09, ...
PRR9	double	4.13, 4.24, 4.86, 2.33, 1.45, ...
PRR7	double	6.27, 6.32, 6.94, 7.14, 6.25, ...
PRR5	double	3.46, 3.52, 3.82, 5.98, 4.63, ...
TOC1	double	5.21, 5.37, 5.68, 7.48, 6.42, ...
GI	double	6.11, 6.06, 6.47, 8.69, 8.03, ...
LUX	double	6.21, 6.13, 6.86, 7.58, 7.1, ...
ELF3	double	6.66, 6.72, 7.03, 7.42, 7.04, ...
ELF4	double	3.81, 3.57, 4.29, 9.27, 6.85, ...
PIF1	double	6.77, 6.48, 7, 6.95, 6.59, ...
PIF3	double	5.66, 5.52, 6.21, 4.72, 5.11, ...
PIF4	double	8.26, 8.2, 8.92, 8.44, 7.01, ...
PIF5	double	8.62, 8.61, 9.2, 8.49, 8.21, ...
PIF6	double	4.26, 4.36, 5.39, 11.19, 3.63, ...
PIF7	double	5.41, 5.26, 6.01, 7.04, 6.87, ...
PIF2	double	7.36, 7.23, 8.01, 3.28, 3.43, ...
DIN1	double	8.778, 8.332, 9.401, 1.681, -0.805, ...
DIN6	double	4.19, 3.61, 4.97, -2.69, -4.11, ...
BCAT2	double	4.54, 4.08, 5.01, 1.76, 1.17, ...
GBSS1	double	4.16, 3.91, 4.67, 5.76, 6.1, ...
RVE1	double	7.65, 7.57, 8.27, 4.41, 5.6, ...
RVE2	double	9.15, 9.16, 9.83, 9.18, 9.47, ...
RVE3	double	0.318, -0.296, 0.782, 1.743, 2.616, ...
RVE4	double	8.89, 8.82, 9.63, 7.07, 7.33, ...
RVE5	double	5.11, 4.89, 5.83, 5.6, 5.66, ...
RVE6	double	4.63, 4.56, 5.37, 5.56, 5.23, ...
RVE7	double	4.76, 4.49, 5.38, 6.01, 4.9, ...
RVE8	double	5.06, 5.04, 5.81, 2.74, 3.94, ...
"Dusk shift" sheet contains transcript data; 111 obs. of 43 variables; wide format.
Column name	Data type	Data example	Unit	Comment
experiment	Factor w/ 2 levels	"four","T14"	NA
sample_id	character	"4.1" "4.2" "4.3" "1" ...
regime	Factor w/ 2 levels	"Early Dusk","LD"
genotype	Factor w/ 2 levels	"lhy/cca1/elf3",..
ZT	integer	0, 2, 4, 6, 8, 10, 12, 14, 16, 18, 20, 22, 24	h
LHY	double	-6.28 -3.51 -6.65 10.27 9.36 ...	log2(copies/gFW * 25 M)
CCA1	double	-5.96 -7.34 -6.09 7.68 6.75 ...
PRR9	double	4.127 4.236 4.864 -0.955 1.093 ...
PRR7	double	6.27 6.32 6.94 1.93 3.55 ...
PRR5	double	3.46 3.52 3.82 -0.27 1.14 ...
TOC1	double	5.21 5.37 5.68 2.92 4.48 ...
GI	double	6.11 6.06 6.47 -3.19 -1.47 ...
LUX	double	6.21 6.13 6.86 2.8 3.58 ...
ELF3	double	6.66 6.72 7.03 5.49 6.29 ...
ELF4	double	3.81 3.57 4.29 -2.17 -1.15 ...
RVE1	double	7.65 7.57 8.27 10.24 13.71 ...
RVE2	double	9.15 9.16 9.83 9.97 13.52 ...
RVE3	double	0.318 -0.296 0.782 5.44 9.256 ...
RVE4	double	8.89 8.82 9.63 10.28 13.59 ...
RVE5	double	5.11 4.89 5.83 6.19 9.73 ...
RVE6	double	4.63 4.56 5.37 5.68 9.09 ...
RVE7	double	4.76 4.49 5.38 4.32 8.48 ...
RVE8	double	5.06 5.04 5.81 7.15 11.04 ...
PIF1	double	6.77 6.48 7 6.84 7.18 ...
PIF2	double	7.36 7.23 8.01 2 5.18 ...
PIF3	double	5.66 5.52 6.21 4.72 5.1 ...
PIF4	double	8.26 8.2 8.92 4.61 8.42 ...
PIF5	double	8.62 8.61 9.2 9.43 12.86 ...
PIF6	double	4.26 4.36 5.39 2.08 6.32 ...
PIF7	double	5.41 5.26 6.01 6.1 9.52 ...
DIN1	double	8.78 8.33 9.4 ...
DIN6	double	4.19 3.61 4.97 ...
BCAT2	double	4.54 4.08 5.01 ...
GBSS1	double	4.16 3.91 4.67 ...

## Sheet: T24 - Photoperiod
experiment	sample_id	regime	photoperiod	genotype	ZT	LHY	CCA1	PRR9	PRR7	PRR5	TOC1	GI	LUX	ELF3	ELF4	PIF1	PIF2	PIF3	PIF4	PIF5	PIF6	PIF7	DIN1	DIN6	BCAT2	GBSS1	RVE1	RVE2	RVE3	RVE4	RVE5	RVE6	RVE7	RVE8
nineteen	19.120	LD	6/18	Ws-2	0	4.1003	3.15503	-0.670615	1.81416	1.1213	-1.56607	-2.73226	-1.85369	0.727739	-4.85629	3.39794	-0.122213	2.1495	2.93351	5.4578	-0.915597	2.1232	NA	NA	NA	5.03136	4.86479	1.15455	-1.16264	5.27963	2.38456	2.00254	1.98401	4.51275
nineteen	19.121	LD	6/18	Ws-2	0	5.12555	4.01105	0.342893	2.16893	-0.337529	-0.580551	-1.77058	-1.10171	1.63981	-4.98282	2.81054	-0.456168	2.60447	2.12346	5.57222	-0.506766	2.51023	NA	NA	NA	5.4465	5.33161	1.37436	0.000794483	5.68077	2.92805	2.62561	2.48246	4.42595
nineteen	19.122	LD	6/18	Ws-2	0	4.87934	4.02826	1.23293	2.96688	1.20472	0.0990007	-0.830505	-0.470734	2.17179	-3.76501	3.50122	0.742115	2.99304	3.49965	5.86071	0.123972	2.98775	NA	NA	NA	5.53888	5.48881	1.91041	-0.0303161	5.55182	3.20569	2.77607	2.86888	4.82436
nineteen	19.123	LD	6/18	lhy/cca1/elf3	0	-4.23092	-6.95844	5.95559	8.1886	5.45697	4.77301	4.27694	5.10982	7.2921	5.46168	4.55079	4.84118	6.24685	9.26094	9.31823	5.1714	6.24807	NA	NA	NA	2.94513	5.44519	7.78659	-0.393942	7.62371	4.58044	3.88781	4.72409	3.53252
nineteen	19.124	LD	6/18	lhy/cca1/elf3	0	-3.19093	-3.94167	2.67734	4.35456	1.75809	3.13027	2.47166	2.80901	3.48429	2.72446	3.04115	2.60699	3.04713	4.96312	4.2605	1.79945	2.63795	NA	NA	NA	1.22255	3.69002	4.56904	-1.70538	5.7349	2.32013	1.87964	2.84717	2.03974
nineteen	19.125	LD	6/18	lhy/cca1/elf3	0	-5.33449	-7.64879	2.42431	3.78979	2.28362	1.90468	2.51049	2.42378	3.39903	2.42968	2.15314	1.75615	2.25747	6.20279	3.77357	1.39979	2.74613	NA	NA	NA	0.877088	3.46747	4.59762	-2.40321	5.11232	1.75914	1.33546	2.04755	2.00481
T9	T9_1	LD	12/12	Ws-2	0	11.2926	9.85483	-0.314575	2.42452	3.83512	5.06212	4.57823	4.5658	5.21701	3.7628	NA	NA	NA	5.07081	9.35092	NA	NA	NA	NA	NA	NA	NA	NA	NA	NA	NA	NA	NA	NA
T9	T9_2	LD	12/12	Ws-2	0	11.4337	9.91295	1.19165	3.1442	3.6328	4.96217	4.98696	4.56694	5.70095	3.87762	NA	NA	NA	4.95545	8.88949	NA	NA	NA	NA	NA	NA	NA	NA	NA	NA	NA	NA	NA	NA
four	4.1	LD	12/12	lhy/cca1/elf3	0	-6.28032	-5.96334	4.12689	6.26545	3.46213	5.21134	6.10744	6.20655	6.66172	3.8077	6.76585	7.36048	5.65535	8.26177	8.61625	4.25977	5.40614	8.77759	4.1869	4.53896	4.16196	7.65029	9.15278	0.318198	8.89001	5.11065	4.62703	4.75898	5.05935
four	4.2	LD	12/12	lhy/cca1/elf3	0	-3.50729	-7.34197	4.23615	6.32387	3.5155	5.36653	6.05603	6.12951	6.7211	3.57479	6.4755	7.2347	5.51912	8.19779	8.61231	4.36416	5.25509	8.33157	3.61455	4.07591	3.91497	7.56975	9.1574	-0.296079	8.81868	4.88593	4.55747	4.48679	5.03756
four	4.3	LD	12/12	lhy/cca1/elf3	0	-6.65364	-6.09296	4.86433	6.93671	3.81931	5.68096	6.46861	6.85585	7.02913	4.29226	7.00084	8.00941	6.2114	8.91686	9.2031	5.38995	6.00987	9.40069	4.97369	5.00526	4.66542	8.27449	9.82512	0.781635	9.6263	5.82931	5.37019	5.37874	5.8069
nineteen	19.1	LD	18/6	Ws-2	0	6.58022	4.1665	-3.68049	-1.92185	-0.469909	0.525539	-3.40089	0.0389338	2.47994	-0.405248	2.3507	2.93335	1.28144	-1.7635	5.41217	-0.770572	1.99007	NA	NA	NA	6.88407	7.21302	4.96561	0.557218	4.54432	1.82263	1.26046	-0.326643	3.81275
nineteen	19.2	LD	18/6	Ws-2	0	6.90442	4.5167	-3.65125	-1.57873	3.81877	1.04039	-3.77836	0.182921	1.90037	-1.64932	1.28538	-0.938142	1.90043	-3.14691	3.28302	-0.295225	2.32354	NA	NA	NA	5.3465	5.27133	4.56301	-0.323926	4.60608	1.5703	1.62713	0.0581414	5.87232
nineteen	19.3	LD	18/6	Ws-2	0	5.85606	4.14002	-3.80464	-2.00336	-0.00712953	0.86175	-3.60032	-0.158267	2.47233	-1.93399	2.86224	-1.29999	1.97107	-2.12348	3.4757	-0.720703	0.687661	NA	NA	NA	5.25211	5.01821	5.20465	1.17108	4.7602	2.5626	1.93954	-0.485676	4.15575
nineteen	19.4	LD	18/6	lhy/cca1/elf3	0	-1.19061	-4.38854	1.07774	4.0477	1.0289	3.6012	3.04038	3.69879	4.30732	2.75126	3.8308	3.41133	4.44432	4.0813	4.68414	1.89485	3.70721	NA	NA	NA	0.520059	4.58103	6.41013	0.578275	5.47217	3.10678	2.59501	1.10914	2.89242
nineteen	19.5	LD	18/6	lhy/cca1/elf3	0	-6.52366	-6.95032	0.591768	4.31618	1.14173	3.57144	3.8688	3.57708	3.95638	1.66925	2.94442	3.04276	3.19815	4.97175	5.38258	0.292691	2.70927	NA	NA	NA	-0.365157	4.80649	6.65625	-1.55118	5.46793	1.81067	1.31214	0.131825	3.24413
nineteen	19.6	LD	18/6	lhy/cca1/elf3	0	-1.83882	-3.70701	-2.06097	0.0829823	0.182028	2.80222	2.7772	2.8502	3.38211	1.43417	2.85458	2.81141	2.96779	2.85523	4.14053	0.108229	2.48054	NA	NA	NA	-0.215769	4.07915	6.20711	-1.55323	5.03447	1.78162	1.22465	0.206049	2.9792
T9	T9_5	LD	12/12	Ws-2	2	9.51692	7.77368	6.64879	6.24351	3.23297	3.82224	5.42996	3.72191	3.10785	3.03287	NA	NA	NA	7.27432	8.76368	NA	NA	NA	NA	NA	NA	NA	NA	NA	NA	NA	NA	NA	NA
T9	T9_6	LD	12/12	Ws-2	2	10.8312	9.10106	7.30248	6.95478	3.6738	4.59159	7.00675	4.27163	4.43561	3.75733	NA	NA	NA	7.42678	8.86861	NA	NA	NA	NA	NA	NA	NA	NA	NA	NA	NA	NA	NA	NA
nineteen	19.78	LD	6/18	Ws-2	3	3.77734	3.22913	4.55838	4.86616	-0.0249943	-0.176734	2.17848	0.170401	1.47146	-0.46721	3.70499	-0.447866	1.84466	4.05774	4.97198	-0.338259	4.73557	NA	NA	NA	6.45062	6.90524	4.8855	1.65244	3.35834	3.02073	3.2621	3.73163	3.17296
nineteen	19.79	LD	6/18	Ws-2	3	2.7674	2.30712	4.33335	4.7549	1.85753	0.344109	2.81735	-0.344414	1.54565	-0.411346	3.39976	-0.0570098	2.23187	4.0144	5.49101	0.39412	4.02792	NA	NA	NA	5.78701	1.38622	-0.784948	1.25076	3.39453	3.14647	3.13515	2.89226	3.06308
nineteen	19.80	LD	6/18	Ws-2	3	3.07248	2.41172	4.10382	4.85117	0.491301	0.186069	2.86793	-0.411868	1.52278	-0.678917	3.09961	-0.788186	1.96275	4.294	5.46446	-0.146637	4.05609	NA	NA	NA	5.81455	1.23831	-1.7094	0.968808	3.16683	3.06945	3.09573	3.41511	2.8585
nineteen	19.81	LD	6/18	lhy/cca1/elf3	3	-2.54548	-5.66442	-1.59699	3.99355	3.33292	4.21689	4.53697	3.21938	3.31752	5.12246	1.87842	-0.161861	1.11688	3.65507	3.31674	-0.785808	3.0742	NA	NA	NA	2.59375	0.652532	3.91184	-0.447851	2.61633	1.55222	1.71248	1.88217	0.739884
nineteen	19.82	LD	6/18	lhy/cca1/elf3	3	-3.21797	-4.757	1.82055	4.67967	4.34974	4.94263	6.02797	3.88226	4.72657	6.49933	3.71473	1.61398	4.02341	4.97941	5.05511	2.37238	5.54141	NA	NA	NA	3.51976	1.22537	6.23285	1.86245	3.60787	3.57948	3.6522	3.34328	1.22095
nineteen	19.83	LD	6/18	lhy/cca1/elf3	3	-3.45918	-9.20845	1.32511	4.01949	3.51438	4.25739	5.21767	3.48374	4.399	6.11274	2.32223	0.334895	3.09739	4.23879	4.91535	1.15719	4.48622	NA	NA	NA	3.19211	1.8722	5.03338	0.49106	3.56018	2.25917	2.48702	2.1368	1.1167
nineteen	19.10	LD	18/6	Ws-2	3	4.77365	3.29763	2.16031	2.75615	-0.52261	3.56747	0.65058	-0.373427	0.0359408	-3.05376	3.13788	3.91606	1.46421	5.76658	4.50501	3.66906	3.23932	NA	NA	NA	6.88408	2.99906	0.260425	1.8492	3.19784	4.5786	5.53091	4.9262	6.43957
nineteen	19.8	LD	18/6	Ws-2	3	5.08322	4.00261	2.72663	3.42936	-1.44443	0.3188	1.22184	0.095095	1.29539	-2.47059	3.10146	-0.633357	2.3155	2.73175	5.33409	-0.214446	3.68131	NA	NA	NA	6.01233	3.88543	1.16085	1.49733	3.76593	3.25754	3.03598	2.11035	4.29265
nineteen	19.9	LD	18/6	Ws-2	3	4.75986	3.56409	2.60257	3.14599	1.46879	0.047648	0.953603	-0.638441	1.01374	-2.62962	3.2188	-0.413481	1.7862	3.73083	5.218	-0.583863	3.7223	NA	NA	NA	6.16501	3.54931	0.827828	1.86264	3.56397	2.91777	2.61377	1.6245	4.19481
nineteen	19.11	LD	18/6	lhy/cca1/elf3	3	-4.74494	-7.19486	2.20077	4.18838	2.97539	3.68688	4.44733	3.35168	3.25968	3.44935	2.22418	-0.917386	1.05279	4.57684	4.51399	-0.85219	3.16971	NA	NA	NA	3.49179	3.14459	4.28863	0.35112	3.59341	1.93699	1.39353	1.58063	2.73232
nineteen	19.12	LD	18/6	lhy/cca1/elf3	3	-6.13158	-9.36171	2.87621	4.56085	3.58297	3.95366	4.81248	3.48983	4.00905	4.22325	2.94457	-0.29606	3.21464	4.87694	5.34942	1.26492	4.94089	NA	NA	NA	4.04039	3.75147	5.2658	1.60039	4.20389	3.06113	2.39079	1.79297	2.95454
nineteen	19.13	LD	18/6	lhy/cca1/elf3	3	-3.57636	-8.75294	3.05686	4.41401	3.51508	3.71541	4.44175	3.61533	4.21272	4.35978	3.14874	0.099438	3.28572	4.83425	5.47644	1.31315	4.94031	NA	NA	NA	3.41329	4.06668	5.1501	1.36591	4.57262	2.99571	2.5829	2.61816	2.78186
T9	T9_10	LD	12/12	Ws-2	4	7.4487	6.91746	6.04893	7.70472	3.83745	4.42526	6.19792	4.02757	4.09424	3.50504	NA	NA	NA	8.48158	9.25737	NA	NA	NA	NA	NA	NA	NA	NA	NA	NA	NA	NA	NA	NA
T9	T9_9	LD	12/12	Ws-2	4	8.21697	7.26738	7.42754	7.78943	4.09951	4.94427	6.93749	4.69138	5.02265	4.00778	NA	NA	NA	8.40618	8.74077	NA	NA	NA	NA	NA	NA	NA	NA	NA	NA	NA	NA	NA	NA
four	4.5	LD	12/12	lhy/cca1/elf3	4	-2.76162	-6.72584	2.33275	7.13551	5.98214	7.48266	8.6889	7.58446	7.41969	9.2719	6.94914	3.27656	4.7187	8.44071	8.48591	11.1857	7.03967	1.68104	-2.68993	1.75632	5.7617	4.40885	9.17581	1.7427	7.07424	5.599	5.56093	6.00785	2.73636
four	4.6	LD	12/12	lhy/cca1/elf3	4	-6.8935	-10.0239	1.59935	6.18148	4.80255	6.31283	7.49344	6.69095	6.24914	7.80668	5.87665	2.15892	3.98183	7.46351	7.6374	2.54713	5.98952	3.84961	-2.46915	2.2914	4.59658	NA	8.58678	0.843331	6.10446	4.49152	4.6823	4.80864	1.58753
nineteen	19.64	LD	6/18	Ws-2	6	1.18549	0.510156	-3.36047	-0.334674	1.49079	1.93457	1.2854	2.39045	2.47268	3.0046	1.95631	-2.3608	1.18229	3.00693	2.84543	-0.39276	2.9193	NA	NA	NA	2.39936	0.605076	1.39417	-2.40947	2.61963	1.33807	2.51287	2.13621	-1.1638
nineteen	19.65	LD	6/18	Ws-2	6	-0.513361	2.8011	1.61243	5.0878	7.47775	2.79948	4.2464	3.21933	3.10448	7.38901	6.83088	-2.17323	5.91195	4.16149	4.5359	-0.851568	3.31638	NA	NA	NA	1.91272	-0.308066	6.59533	-2.51386	6.5487	1.66941	2.43601	6.78627	-0.963117
nineteen	19.66	LD	6/18	Ws-2	6	1.74193	0.928927	-1.83063	4.94431	1.97007	2.73693	2.6217	2.6141	2.74969	3.24164	3.31145	-1.4787	1.80234	3.54129	3.60956	-0.28751	3.45119	NA	NA	NA	2.11053	0.349803	0.962611	-3.2125	2.11152	1.78133	2.79571	3.27955	-0.79474
nineteen	19.67	LD	6/18	lhy/cca1/elf3	6	-5.28003	-7.90208	-1.14014	2.64506	1.52192	3.00064	4.16167	2.34295	3.36517	3.94596	1.39317	-0.665324	2.42847	3.23944	3.56676	0.447614	3.65267	NA	NA	NA	0.834033	-0.108492	4.63953	-0.793483	2.28197	1.15363	1.38305	0.568487	-1.53978
nineteen	19.68	LD	6/18	lhy/cca1/elf3	6	-1.00423	-5.37084	0.32997	3.83683	2.54966	4.42157	4.57298	3.8473	4.47366	4.85956	3.48062	1.17344	3.20141	3.27651	3.93737	1.22743	4.46766	NA	NA	NA	1.63303	2.14428	6.50899	-0.157013	3.74532	3.31254	3.26331	2.4978	0.427072
nineteen	19.69	LD	6/18	lhy/cca1/elf3	6	-6.02926	-8.86317	-1.36179	2.78152	1.27612	3.36253	4.62827	2.80887	2.9827	3.77731	1.72159	-0.943738	1.10946	2.93657	3.54949	-1.12208	2.56728	NA	NA	NA	0.718864	0.86486	5.32554	-1.08499	2.38345	1.35896	1.30474	0.496989	-1.22024
nineteen	19.70	LD	6/18	lhy/cca1/elf3	6	5.78465	4.65756	-9.95617	-12.0933	1.66641	2.91624	1.09709	2.19954	2.58239	3.01898	NA	NA	NA	2.3261	0.793201	NA	NA	NA	NA	NA	1.37953	2.44607	NA	NA	NA	NA	NA	NA	1.40146
T9	T9_13	LD	12/12	Ws-2	6	5.88925	5.26408	6.64292	8.48065	7.13473	6.07448	8.34239	5.99303	6.01744	5.67397	NA	NA	NA	8.89104	8.74573	NA	NA	NA	NA	NA	NA	NA	NA	NA	NA	NA	NA	NA	NA
T9	T9_14	LD	12/12	Ws-2	6	5.83084	5.34978	6.23076	8.3016	7.35129	6.052	8.08324	5.79537	5.65465	5.74854	NA	NA	NA	8.96442	8.33758	NA	NA	NA	NA	NA	NA	NA	NA	NA	NA	NA	NA	NA	NA
nineteen	19.15	LD	18/6	Ws-2	6	3.90579	2.9684	-1.5902	-0.397851	-0.248596	0.993488	1.04968	0.933692	2.17678	0.697452	3.56292	-0.663028	2.26666	3.96163	4.03441	0.206025	4.14071	NA	NA	NA	3.76226	2.60267	0.738827	-0.0704386	3.67605	2.84665	2.63663	3.00064	2.05845
nineteen	19.16	LD	18/6	Ws-2	6	2.59401	2.36457	3.45827	4.62474	2.21013	0.683826	2.71576	0.743944	2.00028	0.323877	3.30464	-0.694753	2.22924	4.27008	5.06411	0.286246	3.98437	NA	NA	NA	4.42957	2.65094	0.414959	-0.564882	3.24988	2.71765	2.69977	3.36887	2.75846
nineteen	19.17	LD	18/6	Ws-2	6	2.1549	1.62707	2.56366	4.26824	1.75825	5.08776	2.2582	0.694993	2.0872	4.78667	6.92924	-0.523885	5.73125	3.5925	4.76251	0.506907	6.81533	NA	NA	NA	6.06048	2.69658	5.73299	-0.0346076	5.91236	1.5442	1.90737	2.54253	2.18045
nineteen	19.18	LD	18/6	lhy/cca1/elf3	6	0.127862	-0.953111	0.464781	4.3213	2.19708	4.00134	4.32041	3.87431	4.19378	4.67851	2.79068	0.286507	1.82424	3.67818	4.2935	0.502817	3.66282	NA	NA	NA	1.8736	2.42459	4.12724	-1.31664	3.55004	2.535	2.41781	1.70272	1.51066
nineteen	19.19	LD	18/6	lhy/cca1/elf3	6	-3.26217	-7.1098	-0.229117	4.14225	2.74839	4.05933	4.72505	3.7141	3.84107	4.61138	3.28076	0.868999	2.84309	4.61765	4.87944	0.788324	4.058	NA	NA	NA	0.921727	1.81292	4.68551	-1.18094	3.47365	2.70397	2.42186	1.79673	0.675057
nineteen	19.20	LD	18/6	lhy/cca1/elf3	6	-4.15001	-8.7697	-0.74591	3.71768	2.42786	3.48255	4.14264	3.38655	3.32484	4.11335	2.27995	-0.465301	1.34514	3.88477	4.1704	-0.759053	2.77758	NA	NA	NA	0.684398	1.46118	3.98688	-2.09882	2.95801	1.74373	1.37169	1.07136	0.561825
T9	T9_17	LD	12/12	Ws-2	8	4.99153	1.92564	1.01476	7.32185	7.49615	7.44331	8.00132	7.26658	5.27588	8.49543	NA	NA	NA	7.52107	7.09047	NA	NA	NA	NA	NA	NA	NA	NA	NA	NA	NA	NA	NA	NA
T9	T9_18	LD	12/12	Ws-2	8	5.37963	3.22303	2.72946	8.31664	7.99161	7.89853	8.93574	7.67712	6.07835	8.83452	NA	NA	NA	8.57976	8.2286	NA	NA	NA	NA	NA	NA	NA	NA	NA	NA	NA	NA	NA	NA
four	4.7	LD	12/12	lhy/cca1/elf3	8	-5.90512	NA	0.0441875	5.19195	3.5424	5.52308	6.91815	6.17917	6.09575	6.29878	5.49078	2.80098	4.05263	6.88755	7.61084	2.47692	5.97808	-0.0952222	-5.58825	NA	3.13293	4.37135	8.64788	0.423554	6.01218	4.34788	4.19069	3.92792	1.57066
four	4.9	LD	12/12	lhy/cca1/elf3	8	-3.68461	NA	0.783796	5.95973	4.23727	6.24108	7.63632	6.94346	6.76974	6.63441	5.96566	3.14173	4.79269	7.32513	8.05683	2.59297	NA	-0.0875175	-4.65385	1.10825	3.74267	5.28271	9.77214	1.80546	6.79715	5.24937	5.00795	4.64473	2.20222
nineteen	19.71	LD	6/18	Ws-2	9	-1.46431	-3.1365	-1.75061	3.48722	2.96012	2.95456	1.84075	1.08867	3.00893	2.69036	2.93904	-0.950747	2.00152	1.78318	2.45373	-0.320898	2.36796	NA	NA	NA	0.216786	-1.31162	1.76773	-4.75403	2.06026	1.14891	2.35656	-0.574926	-2.44296
nineteen	19.72	LD	6/18	Ws-2	9	1.26986	0.0599598	-4.23286	-1.56457	1.66928	2.7831	1.56164	1.57646	2.92573	2.82674	2.65318	-0.853178	2.13379	2.15429	1.75841	0.0989348	2.66965	NA	NA	NA	0.9211	0.300748	2.78011	-3.34684	2.74842	1.74596	2.45244	-0.0214927	-0.814364
nineteen	19.73	LD	6/18	Ws-2	9	-1.22968	-1.81822	-1.049	3.53981	1.14516	2.95596	1.87502	1.27899	3.42396	2.78801	2.72279	-0.723613	2.51429	2.88617	2.86023	0.294515	2.65926	NA	NA	NA	0.666047	-1.02567	3.01828	-3.07364	2.41413	1.89256	2.6206	0.233912	-1.51651
nineteen	19.74	LD	6/18	lhy/cca1/elf3	9	-5.37987	-8.69147	-3.58289	2.49455	-0.996941	2.39808	2.82957	2.21524	2.78335	0.957712	2.16257	-0.953907	1.11744	3.5726	3.35922	-1.3259	1.93637	NA	NA	NA	-1.84649	1.03668	4.63485	-3.47916	2.88199	0.601889	0.446261	-1.29157	-2.45679
nineteen	19.75	LD	6/18	lhy/cca1/elf3	9	-3.90621	-6.75639	-2.59543	2.91587	-0.0649105	2.68732	2.98449	2.41104	3.50637	1.61885	3.70465	0.988515	3.83314	4.43673	4.19901	1.86039	4.36151	NA	NA	NA	-1.3694	1.27771	5.68367	-0.506296	3.6272	2.42047	2.44369	0.550913	-2.12844
nineteen	19.76	LD	6/18	lhy/cca1/elf3	9	-5.88623	-8.36131	-2.63536	2.83672	-0.170913	2.78415	3.06129	2.73881	3.95094	1.71904	3.10694	0.0859521	3.42734	4.20834	4.50867	1.05063	3.90616	NA	NA	NA	-0.885431	1.81412	5.66884	-1.41876	3.56209	1.8244	1.67104	-0.157409	-1.89227
nineteen	19.77	LD	6/18	lhy/cca1/elf3	9	5.96459	4.8493	-12.1082	-11.8033	1.01287	2.37151	0.551038	1.28696	2.07616	2.38558	NA	NA	NA	1.98417	0.67526	NA	NA	NA	NA	NA	1.91251	2.15339	NA	NA	NA	NA	NA	NA	0.893896
nineteen	19.22	LD	18/6	Ws-2	9	-0.12293	-0.713	1.02077	4.81416	3.98072	2.8843	3.67648	2.6897	2.78031	3.44021	3.20258	-1.09843	1.85624	4.49149	4.4315	-0.284048	3.20429	NA	NA	NA	1.86198	0.662506	1.1895	-3.39949	2.22996	2.08367	2.29145	2.87816	0.22645
nineteen	19.23	LD	18/6	Ws-2	9	0.328986	0.0507209	0.263895	4.54523	3.90238	2.71724	3.70569	3.13836	2.95952	3.66011	2.49209	-2.67113	1.25807	3.41005	3.92024	-0.316217	3.22282	NA	NA	NA	1.3716	0.899264	1.32087	-4.05217	2.48008	0.727153	1.31845	2.27804	-1.47058
nineteen	19.24	LD	18/6	Ws-2	9	0.0419539	-0.426536	1.29151	4.97528	4.04045	2.88183	3.75742	3.06167	2.90226	3.51964	3.35623	-1.03076	2.11002	4.51675	4.64649	0.103158	3.48303	NA	NA	NA	1.74995	0.809998	1.59316	-2.61937	2.62998	2.56305	2.6085	3.34583	0.164492
nineteen	19.25	LD	18/6	lhy/cca1/elf3	9	-5.1158	-7.5801	-0.872883	3.88769	1.82933	3.92157	4.7191	3.68248	3.88011	3.63634	2.6723	0.196398	1.8363	4.25715	4.53955	-0.117491	3.43554	NA	NA	NA	0.739251	2.39427	5.36791	-1.15147	3.80001	2.07468	1.56933	1.11058	1.27501
nineteen	19.26	LD	18/6	lhy/cca1/elf3	9	-3.36138	-7.42016	0.278007	4.15068	2.75864	4.18307	4.87269	4.06171	4.99121	4.78696	3.55492	0.89511	3.96107	4.98335	5.85226	1.91764	5.21779	NA	NA	NA	1.49556	3.21117	6.01649	0.0616797	4.44007	3.25692	2.84058	1.8935	1.5437
nineteen	19.27	LD	18/6	lhy/cca1/elf3	9	-3.40536	-8.17147	-0.734862	4.21913	2.31099	4.3763	5.16414	4.16048	4.22318	3.86706	3.12599	0.464046	2.08044	4.57516	4.82505	0.0747748	3.67365	NA	NA	NA	1.06804	2.89337	5.83799	-1.00613	4.02183	2.41105	1.83126	1.39131	1.45828
nineteen	19.28	LD	18/6	lhy/cca1/elf3	9	6.06819	4.89993	-9.04996	NA	-5.10918	0.376986	-1.15508	0.539617	1.87811	1.18369	NA	NA	NA	0.980103	0.606873	NA	NA	NA	NA	NA	0.790057	1.27552	NA	NA	NA	NA	NA	NA	0.806708
T9	T9_21	LD	12/12	Ws-2	10	5.01791	1.9314	-0.0235468	6.50576	6.23301	7.95088	7.6634	6.89453	6.20008	9.66072	NA	NA	NA	6.83255	5.74052	NA	NA	NA	NA	NA	NA	NA	NA	NA	NA	NA	NA	NA	NA
T9	T9_22	LD	12/12	Ws-2	10	4.55993	1.41129	0.297534	6.17551	5.96572	7.50333	7.20224	6.79906	5.34332	9.00601	NA	NA	NA	6.58643	6.01531	NA	NA	NA	NA	NA	NA	NA	NA	NA	NA	NA	NA	NA	NA
nineteen	19.92	LD	6/18	Ws-2	12	-2.94704	-2.19008	-2.85036	-0.0927909	-0.73371	2.44604	-2.6727	0.173502	4.57911	1.69975	1.17939	-2.99284	1.88703	-0.836248	1.40091	0.36773	2.02396	NA	NA	NA	0.37414	1.35563	-2.27815	-6.23504	4.6527	2.11386	2.21186	-0.844382	-6.46531
nineteen	19.94	LD	6/18	Ws-2	12	-0.85891	-2.13747	-1.23885	0.845929	0.926919	2.43281	-1.24209	0.646843	3.51203	1.03033	3.13935	-0.492705	2.23661	0.872962	2.08829	0.33018	2.02746	NA	NA	NA	0.691191	0.938705	4.22954	-1.64732	3.67296	2.78909	2.5568	-0.143134	-1.07017
nineteen	19.95	LD	6/18	lhy/cca1/elf3	12	-5.10874	-8.18325	-3.32571	2.57339	-0.372989	2.50755	2.65826	2.34309	2.97479	0.728663	2.01859	0.673334	1.54894	2.66025	3.71421	-0.761209	1.87952	NA	NA	NA	-1.75312	2.38184	5.17306	-3.27451	4.01906	0.854323	0.335531	-1.37085	0.034934
nineteen	19.96	LD	6/18	lhy/cca1/elf3	12	-4.49065	-8.65772	-2.36788	3.14157	0.375019	2.91945	2.9956	2.68623	3.83941	1.7026	3.10898	1.53695	3.55856	5.22331	4.69475	1.48171	3.83515	NA	NA	NA	-1.02742	2.97348	6.00602	-1.49643	4.8748	2.167	1.54575	-0.449886	0.721061
nineteen	19.97	LD	6/18	lhy/cca1/elf3	12	-3.51712	-6.7975	-1.57103	3.93052	0.901087	3.31534	3.44431	3.16735	4.49108	2.16104	4.2902	2.75066	4.79702	5.87294	5.51286	2.89497	5.22811	NA	NA	NA	-0.654988	3.20468	6.85202	-0.86695	5.33603	3.26427	2.6399	1.11005	0.94667
T9	T9_25	LD	12/12	Ws-2	12	4.7341	1.50235	-1.09044	4.21161	4.91257	7.25341	5.66591	5.7661	5.9944	8.17329	NA	NA	NA	5.14864	4.21024	NA	NA	NA	NA	NA	NA	NA	NA	NA	NA	NA	NA	NA	NA
T9	T9_26	LD	12/12	Ws-2	12	4.93991	1.70776	-3.38752	4.27748	5.09176	7.09821	5.64199	5.82029	5.74296	7.79803	NA	NA	NA	4.89031	5.60195	NA	NA	NA	NA	NA	NA	NA	NA	NA	NA	NA	NA	NA	NA
four	4.16	LD	12/12	lhy/cca1/elf3	12	-5.24616	NA	1.23492	6.15045	4.51381	5.84868	7.72955	6.91933	6.87459	6.63207	6.28075	3.71784	4.78735	7.17379	8.06498	3.46627	6.89654	-1.38749	-7.33504	1.0503	3.69875	5.53347	9.15715	2.73302	7.15178	5.54906	5.02888	5.00153	4.04136
four	4.18	LD	12/12	lhy/cca1/elf3	12	-3.30027	-7.09228	1.45311	6.25326	4.63488	6.41653	8.03312	7.10409	7.03964	6.84711	6.59098	3.42662	5.10957	7.01443	8.21402	3.63324	6.86963	-0.805168	-4.10905	1.17384	6.1012	5.59822	9.47168	2.61619	7.33344	5.66071	5.23245	4.90035	3.94454
nineteen	19.29	LD	18/6	Ws-2	12	-1.76628	-3.42225	-2.19656	2.46816	1.5372	5.00352	4.87182	4.24026	4.33933	3.19905	5.48094	-0.193402	1.20818	2.07269	1.68408	3.49971	5.37523	NA	NA	NA	-0.295224	-0.0384781	2.60572	3.48161	1.60595	1.36681	5.47395	4.853	-1.77582
nineteen	19.30	LD	18/6	Ws-2	12	1.23872	0.222172	-3.45211	-1.44505	0.32516	2.72185	1.66878	2.32284	3.29253	3.65268	2.41288	-0.910573	2.28275	2.43192	2.11004	-0.0852938	2.52613	NA	NA	NA	0.795729	0.603686	3.37487	-2.34194	2.28088	-1.93557	2.4992	1.36393	-0.11529
nineteen	19.31	LD	18/6	Ws-2	12	-1.39127	-2.01923	-2.90674	2.41984	1.42682	3.20632	1.66049	2.30805	3.15003	4.17957	1.88264	-2.80571	1.18028	2.21032	1.01603	-0.372336	2.21066	NA	NA	NA	0.226698	-0.103506	3.93132	-4.11051	2.78431	1.70444	1.04839	-0.563828	-1.41933
nineteen	19.32	LD	18/6	lhy/cca1/elf3	12	-2.94497	-4.57297	-3.16157	0.530238	0.448788	3.43107	3.44102	3.25671	3.40719	3.08205	2.67805	0.0183552	1.76869	3.64419	3.91845	-0.317734	3.41589	NA	NA	NA	1.8282	2.74342	5.95649	-0.608506	3.91123	2.18854	1.6145	0.781025	1.93877
nineteen	19.33	LD	18/6	lhy/cca1/elf3	12	-4.38978	-9.27007	-0.831668	3.68154	2.20004	3.97448	4.58773	3.62091	3.89931	3.58105	3.02407	0.505869	2.9405	4.07111	4.95628	0.884531	4.35764	NA	NA	NA	1.73829	2.91236	6.12969	-0.0114652	3.98013	2.70645	2.16517	1.66703	2.12546
nineteen	19.34	LD	18/6	lhy/cca1/elf3	12	-3.5635	-3.67746	-0.17393	4.1546	2.78853	4.15736	4.92235	4.01084	4.64014	4.28909	4.01485	1.56918	4.50894	5.0705	5.63185	2.61749	5.69729	NA	NA	NA	2.39248	3.48503	6.04598	1.23269	4.59788	3.7104	3.39471	2.32711	2.5946
nineteen	19.35	LD	18/6	lhy/cca1/elf3	12	5.64035	3.91878	-11.7382	NA	-1.27724	1.40389	-1.54086	0.464553	1.01942	1.15333	NA	NA	NA	1.62656	0.73493	NA	NA	NA	NA	NA	1.70544	1.68459	NA	NA	NA	NA	NA	NA	-1.2246
T9	T9_29	LD	12/12	Ws-2	14	5.06962	1.5587	-2.93023	2.7738	4.40603	6.2029	4.90488	4.17459	6.05204	6.08515	NA	NA	NA	4.5836	4.84394	NA	NA	NA	NA	NA	NA	NA	NA	NA	NA	NA	NA	NA	NA
T9	T9_30	LD	12/12	Ws-2	14	6.00483	2.49991	-0.493345	3.29427	5.1966	6.93679	5.7025	5.30677	7.35922	6.56287	NA	NA	NA	4.37967	5.82734	NA	NA	NA	NA	NA	NA	NA	NA	NA	NA	NA	NA	NA	NA
four	4.22	LD	12/12	lhy/cca1/elf3	14	-3.49359	NA	-0.773804	6.19448	3.30039	6.34389	7.09481	6.81719	6.74261	5.25495	7.00253	5.54826	5.34618	7.96313	8.61856	2.67476	6.85185	6.00352	0.447195	1.47563	4.30496	6.72808	9.90627	-2.70943	NA	4.76473	4.55646	4.57115	2.61096
four	4.23	LD	12/12	lhy/cca1/elf3	14	-3.96612	-6.78324	-0.257134	6.29353	3.26066	6.295	6.57055	6.75443	6.87768	5.13797	7.19302	5.03856	5.71439	8.00954	8.53079	3.24548	6.75851	5.48007	-0.21536	1.80162	4.89528	6.83159	10.0221	-0.771059	7.66532	5.08541	4.7585	5.19425	2.74345
four	4.24	LD	12/12	lhy/cca1/elf3	14	-6.27373	-4.09053	-0.207923	6.71394	3.64503	6.54997	7.61501	7.28513	7.07593	5.59585	7.14134	5.43421	5.74826	8.11734	9.16534	3.54578	7.13225	6.71402	1.47825	2.82879	5.01577	7.07379	10.3156	-0.152919	8.28949	5.26922	5.08455	5.25357	3.3048
nineteen	19.100	LD	6/18	Ws-2	15	0.591593	-1.54397	-2.48115	-0.90534	0.584274	2.19735	-2.369	0.800223	3.31559	0.94745	2.97757	-1.38495	1.26791	-0.428127	1.10872	-0.167336	1.83996	NA	NA	NA	0.703889	2.89476	5.15538	-1.26721	4.20684	2.30127	1.88809	-1.00644	0.662866
nineteen	19.99	LD	6/18	Ws-2	15	0.605794	-1.26989	-2.22489	-1.45035	-0.000625066	2.20811	-2.53845	0.702025	3.17983	1.09209	2.34969	-1.76727	1.31344	-1.5035	1.4956	-0.182699	1.77741	NA	NA	NA	0.660138	3.2161	4.36019	-1.29984	4.44254	2.34472	1.94635	-1.12701	-0.58483
nineteen	19.102	LD	6/18	lhy/cca1/elf3	15	-5.34594	-7.63926	-2.94747	3.00587	-0.0123562	2.85019	2.79414	2.7599	3.39463	0.866534	2.50247	1.69251	1.64562	4.78445	4.41844	-0.580263	1.9259	NA	NA	NA	-1.85925	3.15125	5.79488	-3.65742	4.94192	1.07282	0.538508	-0.461113	1.88808
nineteen	19.103	LD	6/18	lhy/cca1/elf3	15	-6.08873	-10.1976	-2.19733	3.00222	0.378272	2.48078	2.38451	2.57031	3.88964	1.54164	2.71029	2.00759	3.43439	4.25088	4.85604	1.10413	3.25858	NA	NA	NA	-1.08523	3.19179	5.15854	-2.81763	5.15072	2.04512	1.3136	0.0757046	1.32739
nineteen	19.104	LD	6/18	lhy/cca1/elf3	15	-3.47763	-4.69294	-3.32148	3.45569	-0.534524	2.75352	1.94123	2.76079	3.78326	1.97683	3.48342	3.00304	3.81691	4.78938	3.78073	1.71779	3.82927	NA	NA	NA	-0.0582931	2.5891	5.23246	-0.912116	4.75758	3.05876	2.6422	1.65454	1.09052
nineteen	19.36	LD	18/6	Ws-2	15	-0.933991	-3.06685	-2.80901	0.690083	0.950687	2.63197	-0.381639	1.35086	3.20892	2.8863	2.13593	-0.909238	1.24058	-0.443432	0.930766	-0.453204	2.22101	NA	NA	NA	1.80507	1.4288	4.25984	-1.17842	2.99205	2.67595	2.1938	-0.328065	0.454824
nineteen	19.37	LD	18/6	Ws-2	15	-0.0704229	-2.90732	-2.68328	0.459603	2.00595	2.87082	-0.459271	1.49246	3.39368	3.00294	2.2832	-0.363257	1.73027	-0.772864	1.13974	-0.01197	2.47333	NA	NA	NA	2.26298	1.53649	3.80809	-1.42928	2.69277	2.41601	2.35789	0.0294305	0.772288
nineteen	19.38	LD	18/6	Ws-2	15	0.00445919	-2.08861	-2.40787	0.492226	1.92558	2.73901	-0.300896	1.49863	3.19529	3.00518	2.48162	0.866785	1.71763	-0.309695	1.15787	-0.182896	2.52329	NA	NA	NA	2.16067	1.55508	3.67005	-1.84156	2.9639	2.71837	2.34973	0.155586	1.06811
nineteen	19.39	LD	18/6	lhy/cca1/elf3	15	-4.32033	-7.45563	-0.778078	3.78603	2.23266	3.85493	4.82463	3.735	3.79033	3.42793	2.59761	-0.0362746	1.80453	4.02454	4.5615	-0.430899	3.31878	NA	NA	NA	1.79565	2.80454	5.41157	-0.588413	3.80646	2.22044	1.51389	0.678413	2.36523
nineteen	19.40	LD	18/6	lhy/cca1/elf3	15	-3.50501	-7.34631	-0.552312	4.00102	2.45839	4.17533	4.88	3.86199	4.02066	3.51158	2.79291	0.140635	2.02214	4.29694	4.8495	-0.110865	3.6012	NA	NA	NA	1.91681	3.11785	6.05562	-0.408352	4.02494	2.32169	1.74477	1.29344	2.63317
nineteen	19.41	LD	18/6	lhy/cca1/elf3	15	-4.01852	-8.22351	-0.581937	4.07134	2.72787	4.23391	4.94733	4.03481	4.24083	3.86234	3.7909	1.05355	3.62207	4.81231	5.39286	1.72287	4.87122	NA	NA	NA	2.12529	3.27646	6.68391	0.723086	4.34396	3.35878	2.90419	1.92917	2.52664
T9	T9_33	LD	12/12	Ws-2	16	5.41034	1.68583	-2.62765	1.8885	4.08928	6.16493	4.40201	4.24123	6.41844	5.40127	NA	NA	NA	3.91447	4.19807	NA	NA	NA	NA	NA	NA	NA	NA	NA	NA	NA	NA	NA	NA
T9	T9_34	LD	12/12	Ws-2	16	5.01165	1.46722	-3.47701	1.53241	3.43437	5.79868	3.56031	3.39664	6.07348	5.02871	NA	NA	NA	3.43805	4.5928	NA	NA	NA	NA	NA	NA	NA	NA	NA	NA	NA	NA	NA	NA
four	4.31	LD	12/12	lhy/cca1/elf3	16	-5.7552	NA	-0.232334	6.13906	3.15247	5.93778	6.63653	6.74287	6.95123	5.03544	6.85429	5.68424	5.72691	8.28897	8.63276	3.88999	6.53608	5.94222	1.2414	2.97431	3.183	6.64997	10.0959	0.574218	8.11142	5.51684	4.97101	4.33547	3.19641
four	4.32	LD	12/12	lhy/cca1/elf3	16	-6.20854	-7.16752	-1.06019	6.46033	2.93629	6.0429	6.90811	6.99839	7.36004	5.05043	7.32067	4.55669	5.90962	8.13704	8.51084	3.42071	6.28113	5.15488	-0.0989469	1.90608	2.60406	6.39749	10.0081	-1.11866	7.71997	4.87317	4.66186	4.08308	2.70007
four	4.33	LD	12/12	lhy/cca1/elf3	16	-6.63686	-6.11986	-1.88546	5.46135	1.94296	4.9883	5.8859	6.07777	6.17826	4.14534	6.02627	4.52605	4.87495	7.36663	7.71407	2.41076	5.29716	4.95008	-0.0466319	1.51453	1.49708	5.35912	8.8538	-2.34046	7.1637	4.2491	3.97323	2.90268	1.98677
nineteen	19.106	LD	6/18	Ws-2	18	3.53304	2.70553	-2.70306	-1.82138	-0.136071	1.7613	-3.10879	0.8423	3.3258	0.256699	1.27016	-2.68562	1.0834	-2.46345	2.47567	-0.245876	1.87423	NA	NA	NA	2.81043	5.3617	3.72831	-1.13561	5.65099	1.98068	1.591	-2.15423	2.28952
nineteen	19.107	LD	6/18	Ws-2	18	4.54372	2.51861	-3.55426	-2.02228	1.13742	1.63731	-3.33958	0.500817	3.26604	-0.264498	2.21912	-1.77419	0.643741	-1.44723	2.07646	-1.2199	1.23768	NA	NA	NA	2.23437	4.80702	6.65417	-1.30724	5.95543	1.63038	1.08771	-0.36522	3.23293
nineteen	19.108	LD	6/18	Ws-2	18	3.78689	1.54783	-1.7994	-0.566997	0.295648	1.76635	-3.02578	0.992102	3.3045	0.256488	2.70542	-0.79581	2.04341	-0.0147936	2.99049	-0.588433	2.40226	NA	NA	NA	3.31191	4.45694	5.2766	-1.11657	4.97829	3.11682	2.65165	0.271004	3.93096
nineteen	19.109	LD	6/18	lhy/cca1/elf3	18	-6.77688	-8.09594	-0.778571	3.05054	1.1354	2.51863	2.37866	2.4962	3.87275	1.16152	2.73802	2.59766	3.28826	4.89451	5.07145	1.4991	3.15803	NA	NA	NA	-0.427792	3.68043	5.88157	-2.08206	4.85487	2.08155	1.59798	1.23409	1.55796
nineteen	19.110	LD	6/18	lhy/cca1/elf3	18	-8.11758	-9.35738	-2.24275	2.56329	0.00559584	2.18364	2.04665	2.27735	2.93325	0.163344	1.86699	1.87171	1.19509	4.39934	4.27811	-0.774208	1.38402	NA	NA	NA	-1.35283	3.5753	5.50682	-4.21215	4.68535	0.79436	0.269715	0.244959	2.14852
nineteen	19.111	LD	6/18	lhy/cca1/elf3	18	-6.51598	-8.62789	-2.27783	2.21451	0.0787606	1.89828	1.74195	1.72839	2.52996	-0.236966	1.60994	1.50659	0.972776	3.95005	3.53666	-0.940279	1.04528	NA	NA	NA	-1.01814	3.34154	4.73788	-3.15229	4.39191	0.623693	0.0668438	0.0132309	2.04275
T9	T9_37	LD	12/12	Ws-2	18	7.2679	2.99258	-3.31263	0.0731353	4.28193	5.67737	4.51376	4.58823	5.36794	4.92607	NA	NA	NA	4.13607	3.6524	NA	NA	NA	NA	NA	NA	NA	NA	NA	NA	NA	NA	NA	NA
T9	T9_38	LD	12/12	Ws-2	18	7.81175	3.7851	-2.10381	1.16286	4.52497	6.50113	4.2966	4.75467	6.57031	5.68217	NA	NA	NA	4.00401	4.75469	NA	NA	NA	NA	NA	NA	NA	NA	NA	NA	NA	NA	NA	NA
four	4.40	LD	12/12	lhy/cca1/elf3	18	-3.56733	NA	-0.123263	6.46421	3.59713	6.29942	7.10473	7.10149	7.38983	5.2605	7.19502	6.1079	6.46921	8.20784	8.61517	3.95424	6.06197	6.6454	1.98406	3.38974	2.27186	6.48835	9.9186	-0.21761	8.26221	5.43919	4.98004	4.15609	3.33047
four	4.41	LD	12/12	lhy/cca1/elf3	18	-7.38838	-5.36005	-0.051356	6.72749	3.50492	6.5213	7.25415	7.56798	7.59981	5.46842	7.68099	6.41887	6.51939	8.52024	9.04251	4.21579	6.40345	7.23711	2.26087	3.18958	2.51429	6.9693	10.6248	-0.219117	8.75997	5.60919	5.24894	4.47698	3.40539
four	4.42	LD	12/12	lhy/cca1/elf3	18	-5.34404	NA	NA	6.62949	3.43816	6.41044	7.18412	7.25308	7.59848	5.20285	7.43349	5.62927	6.69946	8.53271	8.80955	3.84608	6.18241	6.71754	1.97066	3.45398	2.39513	6.77838	10.1355	-0.179427	8.61426	5.48183	5.10184	4.231	3.3557
nineteen	19.43	LD	18/6	Ws-2	18	4.61562	1.12098	-5.54727	-0.828822	1.34506	3.53704	-1.65591	2.52871	1.99106	2.96476	1.47471	3.30915	0.21632	-0.620604	2.76754	-0.522034	1.7828	NA	NA	NA	2.65151	1.98599	3.53827	-0.317884	5.81244	2.20317	4.11867	3.39645	1.06192
nineteen	19.44	LD	18/6	Ws-2	18	2.01879	-0.61535	-2.83801	-0.674435	1.01615	2.35549	-1.57957	1.29478	3.15903	2.03786	1.96473	-0.222123	1.37692	-1.74105	1.37764	-0.196638	2.92646	NA	NA	NA	4.42117	2.68015	4.11915	-0.071759	3.14036	3.1039	2.63902	0.0859242	3.10696
nineteen	19.45	LD	18/6	Ws-2	18	1.9582	-0.835484	-2.63831	-1.84572	4.07269	2.03361	-1.75196	4.79279	2.84421	5.42	0.847289	-0.383763	0.446493	-2.48073	3.83782	-0.421398	6.00418	NA	NA	NA	3.64507	5.93412	7.40139	-0.165109	3.285	2.08086	1.63165	4.35642	5.88407
nineteen	19.46	LD	18/6	lhy/cca1/elf3	18	-3.64013	-5.5622	-0.204512	4.38686	2.96727	4.48882	5.24588	4.15673	4.61108	4.14883	4.20461	1.60143	4.3062	4.88572	5.495	2.48644	5.38466	NA	NA	NA	2.14367	3.26782	6.53864	1.12017	4.60396	3.91018	3.44707	2.37625	2.50403
nineteen	19.47	LD	18/6	lhy/cca1/elf3	18	-3.51453	-8.10502	-0.76347	3.98145	2.50905	4.14149	4.90099	4.07772	4.06752	3.63934	2.82897	0.0313405	2.07888	4.21965	4.62251	-0.253761	3.38869	NA	NA	NA	2.00097	3.0537	5.80433	-0.540133	4.13426	2.28437	1.6351	0.901069	2.691
nineteen	19.48	LD	18/6	lhy/cca1/elf3	18	-5.32426	-7.78444	-1.08104	3.73233	2.15315	3.93152	4.75767	3.74869	3.67518	3.43131	2.65309	0.0280042	1.99827	4.04211	4.68727	-0.276995	3.39118	NA	NA	NA	1.64687	2.8319	5.8775	-0.698576	3.91996	2.26392	1.67029	0.946216	2.28359
T9	T9_41	LD	12/12	Ws-2	20	10.517	7.43808	-1.73224	1.33857	4.88354	6.87531	5.75058	5.66105	7.22457	5.56697	NA	NA	NA	4.5669	6.04324	NA	NA	NA	NA	NA	NA	NA	NA	NA	NA	NA	NA	NA	NA
T9	T9_42	LD	12/12	Ws-2	20	9.98911	7.35145	-2.84936	1.33081	4.25726	6.37726	4.75051	5.0306	6.31059	4.98934	NA	NA	NA	4.18624	6.08529	NA	NA	NA	NA	NA	NA	NA	NA	NA	NA	NA	NA	NA	NA
four	4.49	LD	12/12	lhy/cca1/elf3	20	-7.2247	-6.86642	0.583666	6.05952	3.35394	5.55221	6.25826	6.80132	6.87389	4.04273	6.80673	6.7436	5.49747	8.02284	8.65337	3.65031	5.4049	8.31412	4.00888	4.17858	1.29993	7.58231	10.1736	-0.875906	8.69411	4.87884	4.47944	4.4443	4.38766
four	4.50	LD	12/12	lhy/cca1/elf3	20	-4.82842	-4.50575	0.576227	2.88544	3.42213	4.20668	NA	7.00152	7.38508	4.80037	7.3623	6.63095	5.97384	8.29807	8.58234	4.29963	5.8645	6.33662	2.18116	3.36439	2.15823	6.98268	9.99729	0.326251	8.41555	5.28052	5.05022	4.29298	NA
four	4.51	LD	12/12	lhy/cca1/elf3	20	-6.41277	NA	0.606878	5.91248	3.04809	5.57788	6.31644	6.56941	6.61975	4.19862	6.49468	6.45098	5.59119	7.68892	8.24497	3.65091	5.34666	6.28441	1.88556	2.76768	1.21852	6.96165	9.84242	-0.272365	8.38118	4.75975	4.47682	3.74514	3.73581
nineteen	19.113	LD	6/18	Ws-2	21	5.07522	3.57035	-2.3152	-0.482172	0.607734	-0.462935	-2.99073	-0.906022	2.00483	-4.44101	2.76936	-0.71386	1.93605	-0.279766	4.38586	-0.725288	1.782	NA	NA	NA	5.38838	5.06334	4.31797	0.725246	5.69468	2.85356	2.25073	0.402566	4.62228
nineteen	19.114	LD	6/18	Ws-2	21	5.85927	4.39831	-2.27083	-0.685381	0.220012	0.0725525	-3.24917	-0.904391	2.22565	-4.37789	3.22701	-0.774379	2.14281	0.225577	4.79283	-0.594783	2.10349	NA	NA	NA	5.48415	5.31009	4.09643	0.143794	5.70422	2.94914	2.48775	0.804881	4.86042
nineteen	19.115	LD	6/18	Ws-2	21	5.10406	3.90808	-1.26778	0.0487568	1.61805	0.544829	-2.11671	-0.295048	2.54328	-2.4596	3.02696	0.061203	2.54176	0.575795	4.77528	0.0948731	2.69782	NA	NA	NA	5.57227	5.13798	3.93172	0.817539	5.72244	3.17819	2.80373	1.28496	4.7528
nineteen	19.116	LD	6/18	lhy/cca1/elf3	21	-2.92494	-5.73576	-1.57742	3.71086	1.31862	2.32615	1.77916	1.93374	3.08255	0.690696	2.97143	2.96102	1.85036	4.38809	4.16349	1.15366	3.2234	NA	NA	NA	1.73266	3.56742	5.97734	-1.03686	5.16445	1.83931	1.59871	2.2253	1.97035
nineteen	19.117	LD	6/18	lhy/cca1/elf3	21	-3.38773	-7.68092	2.76031	4.12617	2.13445	2.83877	2.89817	2.57491	3.93356	0.910656	3.14347	3.34739	3.54603	6.04571	5.85881	2.47389	3.70884	NA	NA	NA	3.08857	5.38928	6.02344	-0.267103	6.2712	2.53078	1.93708	2.41973	4.36927
nineteen	19.118	LD	6/18	lhy/cca1/elf3	21	-3.65639	-7.46679	2.48809	3.96145	1.97112	2.77773	2.79945	2.52403	4.05067	0.805777	3.69579	3.79414	4.27207	5.65921	5.51836	2.74211	4.29682	NA	NA	NA	2.49331	4.83251	5.8069	0.0645597	6.01131	3.19524	2.64389	2.83119	3.76233
nineteen	19.50	LD	18/6	Ws-2	21	3.83965	1.01441	-3.3914	-1.86427	0.145729	1.91208	-3.49694	0.0651127	3.38322	0.514125	2.11323	-0.449678	1.16838	-2.45655	1.8336	-0.523789	2.2551	NA	NA	NA	3.21931	3.86697	5.44389	-0.340262	4.11172	2.68603	2.07335	-0.797059	3.72745
nineteen	19.51	LD	18/6	Ws-2	21	3.98082	1.03209	-3.94295	-2.14344	0.138015	1.82659	-3.80425	0.0027873	3.32062	0.908655	1.78884	-0.899138	1.18571	-1.12322	1.6082	-0.704368	1.85967	NA	NA	NA	3.21012	4.22825	5.38181	0.516081	4.13418	2.24698	1.78409	0.111446	3.68663
nineteen	19.52	LD	18/6	Ws-2	21	4.08869	1.70874	-3.18793	-1.80915	-0.212864	1.33898	-3.31603	0.133781	3.31138	0.753645	-0.824692	-0.825159	0.97806	-5.05409	1.36686	-0.4808	1.72201	NA	NA	NA	3.48797	4.16681	4.60329	0.0144307	5.4207	2.33501	1.85834	-1.61747	2.15015
nineteen	19.53	LD	18/6	lhy/cca1/elf3	21	-7.13908	-7.27676	-2.70562	3.95453	0.650065	3.54314	4.02305	3.65988	3.83822	2.01585	2.58852	1.99599	2.82459	3.94618	5.10973	-0.515565	2.76311	NA	NA	NA	-0.71119	2.36177	5.66239	-1.97723	4.54767	1.58738	1.205	-0.763137	1.13606
nineteen	19.54	LD	18/6	lhy/cca1/elf3	21	-3.91904	-7.51416	-2.15925	4.2334	1.45365	3.71104	4.12477	3.78615	4.43955	2.40415	3.55708	2.43161	4.68489	4.53542	5.7184	1.42285	4.4363	NA	NA	NA	0.0300688	2.56797	6.36771	-0.721823	4.88432	2.53619	2.17154	0.519524	1.18537
nineteen	19.55	LD	18/6	lhy/cca1/elf3	21	-3.50615	-6.78945	-2.67477	3.88473	0.949941	3.40612	3.91662	3.54376	3.87077	1.87506	2.80266	1.83462	2.84733	4.10359	4.66997	-0.407575	2.62293	NA	NA	NA	-0.63157	2.40023	5.57314	-2.24987	4.56538	1.56977	1.28405	-0.547507	1.05515
T9	T9_45	LD	12/12	Ws-2	22	11.2511	9.22223	-1.44223	1.74705	4.11072	5.92978	4.94958	4.98792	5.95706	4.43262	NA	NA	NA	4.44737	7.40061	NA	NA	NA	NA	NA	NA	NA	NA	NA	NA	NA	NA	NA	NA
T9	T9_46	LD	12/12	Ws-2	22	11.7151	9.47275	-3.0545	0.970131	3.90062	5.80506	4.6061	4.36369	5.82371	4.16439	NA	NA	NA	4.38416	6.79597	NA	NA	NA	NA	NA	NA	NA	NA	NA	NA	NA	NA	NA	NA
four	4.58	LD	12/12	lhy/cca1/elf3	22	NA	NA	3.93758	7.56011	4.55451	6.56355	7.44577	7.74661	8.06135	5.52377	7.83736	8.54481	6.606	9.90577	10.2193	5.69151	NA	8.6907	4.81601	5.1558	4.77701	9.31492	11.412	2.08986	10.3141	6.78417	6.23107	5.90819	6.69043
four	4.59	LD	12/12	lhy/cca1/elf3	22	-8.7564	-6.11951	3.24719	6.47282	3.38916	5.59061	6.52683	6.38849	7.08041	3.87429	6.90944	7.10931	5.72169	8.43452	8.74988	4.35136	5.41541	7.47951	3.28259	3.57369	3.44627	8.00394	10.2016	0.437546	8.62899	5.37329	4.68841	4.29163	5.12767
four	4.60	LD	12/12	lhy/cca1/elf3	22	-6.48502	-6.57263	2.47816	5.89298	2.83966	5.30927	5.99726	6.08482	6.556	3.4702	6.5044	6.57739	5.25826	8.06536	8.50205	3.60377	5.04665	8.0941	3.43414	3.49394	2.71292	7.78227	9.74109	-0.510088	8.62506	4.79782	4.26198	4.24349	4.77899
nineteen	19.120	LD	6/18	Ws-2	24	4.1003	3.15503	-0.670615	1.81416	1.1213	-1.56607	-2.73226	-1.85369	0.727739	-4.85629	3.39794	-0.122213	2.1495	2.93351	5.4578	-0.915597	2.1232	NA	NA	NA	5.03136	4.86479	1.15455	-1.16264	5.27963	2.38456	2.00254	1.98401	4.51275
nineteen	19.121	LD	6/18	Ws-2	24	5.12555	4.01105	0.342893	2.16893	-0.337529	-0.580551	-1.77058	-1.10171	1.63981	-4.98282	2.81054	-0.456168	2.60447	2.12346	5.57222	-0.506766	2.51023	NA	NA	NA	5.4465	5.33161	1.37436	0.000794483	5.68077	2.92805	2.62561	2.48246	4.42595
nineteen	19.122	LD	6/18	Ws-2	24	4.87934	4.02826	1.23293	2.96688	1.20472	0.0990007	-0.830505	-0.470734	2.17179	-3.76501	3.50122	0.742115	2.99304	3.49965	5.86071	0.123972	2.98775	NA	NA	NA	5.53888	5.48881	1.91041	-0.0303161	5.55182	3.20569	2.77607	2.86888	4.82436
nineteen	19.123	LD	6/18	lhy/cca1/elf3	24	-4.23092	-6.95844	5.95559	8.1886	5.45697	4.77301	4.27694	5.10982	7.2921	5.46168	4.55079	4.84118	6.24685	9.26094	9.31823	5.1714	6.24807	NA	NA	NA	2.94513	5.44519	7.78659	-0.393942	7.62371	4.58044	3.88781	4.72409	3.53252
nineteen	19.124	LD	6/18	lhy/cca1/elf3	24	-3.19093	-3.94167	2.67734	4.35456	1.75809	3.13027	2.47166	2.80901	3.48429	2.72446	3.04115	2.60699	3.04713	4.96312	4.2605	1.79945	2.63795	NA	NA	NA	1.22255	3.69002	4.56904	-1.70538	5.7349	2.32013	1.87964	2.84717	2.03974
nineteen	19.125	LD	6/18	lhy/cca1/elf3	24	-5.33449	-7.64879	2.42431	3.78979	2.28362	1.90468	2.51049	2.42378	3.39903	2.42968	2.15314	1.75615	2.25747	6.20279	3.77357	1.39979	2.74613	NA	NA	NA	0.877088	3.46747	4.59762	-2.40321	5.11232	1.75914	1.33546	2.04755	2.00481
T9	T9_49	LD	12/12	Ws-2	24	11.2437	9.83906	0.106427	2.8167	3.57048	4.9971	4.00192	4.64788	5.17878	3.92676	NA	NA	NA	4.70975	9.15625	NA	NA	NA	NA	NA	NA	NA	NA	NA	NA	NA	NA	NA	NA
T9	T9_50	LD	12/12	Ws-2	24	11.082	9.23067	-0.559627	1.3456	3.99985	4.62086	4.76035	4.46695	4.46089	3.92299	NA	NA	NA	4.43775	8.63256	NA	NA	NA	NA	NA	NA	NA	NA	NA	NA	NA	NA	NA	NA
four	4.67	LD	12/12	lhy/cca1/elf3	24	-4.26004	NA	4.44979	6.58622	3.91902	5.26229	6.16094	6.53705	6.52069	3.88639	6.68691	7.32973	5.57948	8.52773	9.16473	4.62835	5.27612	10.2563	5.76125	5.75786	3.67168	7.84773	9.18847	-0.339901	9.12256	5.173	4.67726	4.81002	5.2278
four	4.68	LD	12/12	lhy/cca1/elf3	24	-7.60852	-5.7042	4.23228	6.29067	3.52432	4.81069	5.96841	6.14074	6.37725	3.52032	6.53904	7.04723	5.4992	8.53523	8.92759	4.22978	5.02071	10.1441	5.31016	5.72691	3.39664	7.70161	9.09236	0.13507	8.87548	4.92772	4.34353	4.56059	5.02461
four	4.69	LD	12/12	lhy/cca1/elf3	24	-4.8434	-6.59527	NA	6.43484	3.78716	5.08459	6.07008	6.43489	6.44131	3.85152	6.57587	7.24839	5.51733	6.83681	8.30861	4.49582	5.26408	10.1427	5.98938	5.91862	3.66127	7.78742	8.9824	0.513505	8.9389	5.22862	4.7411	5.10201	5.4667
nineteen	19.57	LD	18/6	Ws-2	24	4.47759	2.71565	-3.29788	-2.29062	0.705567	0.751267	-4.03616	-0.494025	1.88515	-1.89064	2.23995	-0.892238	1.66045	-2.51805	2.59118	-0.69402	1.67908	NA	NA	NA	4.65022	3.95791	3.93165	1.01305	3.58605	2.40528	1.92688	-0.0756877	3.95432
nineteen	19.58	LD	18/6	Ws-2	24	5.56567	3.79588	-3.53661	-2.069	-0.541044	0.990374	-4.03572	-0.0787786	1.12334	-1.50556	2.60565	-0.98805	1.90598	-2.48061	3.11363	-0.225362	2.01628	NA	NA	NA	5.16904	4.69703	4.80283	1.89833	4.41855	3.0516	2.26476	-0.21378	4.48822
nineteen	19.59	LD	18/6	Ws-2	24	5.68665	3.73081	-3.17609	-1.93531	-1.12488	1.43726	-3.83477	0.24416	2.74473	-1.4115	2.69637	-0.487645	2.34643	-1.88989	3.68629	-0.441058	2.41981	NA	NA	NA	5.57868	4.93553	5.2769	1.59026	4.54442	3.45183	2.6184	0.305081	4.66027
nineteen	19.60	LD	18/6	lhy/cca1/elf3	24	-0.441307	-3.36828	0.799724	4.21221	1.99754	3.9904	3.38236	3.91955	4.70961	3.47764	3.60617	2.38073	4.79423	3.94259	4.87447	1.37604	3.41785	NA	NA	NA	1.13159	4.1989	6.58178	0.403659	5.1254	2.9631	0.828044	1.00083	2.5173
nineteen	19.61	LD	18/6	lhy/cca1/elf3	24	-3.6951	-7.12635	0.862572	4.30403	1.9715	3.7567	3.80626	3.6989	4.53257	2.83183	4.21739	3.7936	5.46384	5.36532	5.98176	3.17392	4.88075	NA	NA	NA	-0.353428	4.28523	6.58295	0.81352	5.28073	3.69361	3.2376	1.60628	2.76604
nineteen	19.62	LD	18/6	lhy/cca1/elf3	24	-1.95635	-3.7289	-2.20187	0.682742	1.31098	3.2093	3.04139	3.12849	3.32496	2.25235	2.74013	2.48448	3.28007	4.04944	4.17755	0.250327	2.56802	NA	NA	NA	-0.404939	3.68189	5.99107	-0.783459	4.78917	1.97729	1.43012	-0.299916	2.44811
nineteen	19.63	LD	18/6	lhy/cca1/elf3	24	-0.870879	-4.02872	-2.29157	0.154579	1.87138	3.09156	2.87614	2.97832	3.85098	2.72385	3.40023	3.12736	3.87915	3.93917	4.5807	2.49153	4.20244	NA	NA	NA	0.676874	3.73473	6.72123	0.0582459	4.95626	2.8333	2.24063	0.539364	2.2853
four	4.76	LD	12/12	lhy/cca1/elf3	26	-4.00051	-4.77899	5.61395	7.15653	5.05121	5.89988	6.72284	7.23094	6.85603	5.70987	6.88017	8.01269	6.27294	9.05762	9.27721	5.32965	5.44961	11.2718	6.86705	7.50297	3.88483	7.60782	9.1122	0.212753	9.27754	5.4985	5.02116	5.64159	4.89302
four	4.77	LD	12/12	lhy/cca1/elf3	26	-7.2299	-6.92502	5.89119	7.24983	5.42936	6.16529	6.95448	7.2639	7.03171	5.77222	6.79083	7.69091	6.30066	9.33982	9.51532	5.1888	5.27543	12.1819	7.56988	8.08896	3.96062	8.2202	9.28039	-0.51022	9.8265	5.73159	5.29575	5.94	5.30143
four	4.78	LD	12/12	lhy/cca1/elf3	26	-6.09479	-11.0303	NA	6.6508	4.77705	5.38777	6.43061	6.95347	6.49786	5.80442	6.36204	7.56728	NA	8.98094	9.19377	4.57506	5.01533	11.7378	6.25797	7.03346	3.54365	7.52577	8.75563	-0.457463	9.26001	4.9187	4.41174	4.96193	4.39256
nineteen	19.78	LD	6/18	Ws-2	27	3.77734	3.22913	4.55838	4.86616	-0.0249943	-0.176734	2.17848	0.170401	1.47146	-0.46721	3.70499	-0.447866	1.84466	4.05774	4.97198	-0.338259	4.73557	NA	NA	NA	6.45062	6.90524	4.8855	1.65244	3.35834	3.02073	3.2621	3.73163	3.17296
nineteen	19.79	LD	6/18	Ws-2	27	2.7674	2.30712	4.33335	4.7549	1.85753	0.344109	2.81735	-0.344414	1.54565	-0.411346	3.39976	-0.0570098	2.23187	4.0144	5.49101	0.39412	4.02792	NA	NA	NA	5.78701	1.38622	-0.784948	1.25076	3.39453	3.14647	3.13515	2.89226	3.06308
nineteen	19.80	LD	6/18	Ws-2	27	3.07248	2.41172	4.10382	4.85117	0.491301	0.186069	2.86793	-0.411868	1.52278	-0.678917	3.09961	-0.788186	1.96275	4.294	5.46446	-0.146637	4.05609	NA	NA	NA	5.81455	1.23831	-1.7094	0.968808	3.16683	3.06945	3.09573	3.41511	2.8585
nineteen	19.81	LD	6/18	lhy/cca1/elf3	27	-2.54548	-5.66442	-1.59699	3.99355	3.33292	4.21689	4.53697	3.21938	3.31752	5.12246	1.87842	-0.161861	1.11688	3.65507	3.31674	-0.785808	3.0742	NA	NA	NA	2.59375	0.652532	3.91184	-0.447851	2.61633	1.55222	1.71248	1.88217	0.739884
nineteen	19.82	LD	6/18	lhy/cca1/elf3	27	-3.21797	-4.757	1.82055	4.67967	4.34974	4.94263	6.02797	3.88226	4.72657	6.49933	3.71473	1.61398	4.02341	4.97941	5.05511	2.37238	5.54141	NA	NA	NA	3.51976	1.22537	6.23285	1.86245	3.60787	3.57948	3.6522	3.34328	1.22095
nineteen	19.83	LD	6/18	lhy/cca1/elf3	27	-3.45918	-9.20845	1.32511	4.01949	3.51438	4.25739	5.21767	3.48374	4.399	6.11274	2.32223	0.334895	3.09739	4.23879	4.91535	1.15719	4.48622	NA	NA	NA	3.19211	1.8722	5.03338	0.49106	3.56018	2.25917	2.48702	2.1368	1.1167
T9	T9_53	LD	12/12	Ws-2	28	8.02627	7.29003	6.725	7.83262	4.06291	4.72805	6.47353	4.32595	4.35136	3.58479	NA	NA	NA	8.53079	9.34733	NA	NA	NA	NA	NA	NA	NA	NA	NA	NA	NA	NA	NA	NA
T9	T9_54	LD	12/12	Ws-2	28	8.27369	7.4168	4.75647	7.64337	4.31561	4.81535	6.49204	4.19258	4.57863	4.13767	NA	NA	NA	8.75566	8.71441	NA	NA	NA	NA	NA	NA	NA	NA	NA	NA	NA	NA	NA	NA
four	4.85	LD	12/12	lhy/cca1/elf3	28	-5.24275	-5.92505	5.1293	6.4424	4.58738	5.46432	6.19333	6.81905	6.04481	5.63751	5.86022	7.60246	5.44592	NA	8.6759	4.5808	NA	11.2187	6.45338	7.31422	2.92375	6.56794	8.11746	-1.88657	8.81878	4.70277	4.30128	1.60544	0.760409
four	4.86	LD	12/12	lhy/cca1/elf3	28	-8.31664	-8.57797	5.13346	6.65637	4.7597	5.61659	6.32309	7.01248	6.12722	5.35423	5.97826	7.22217	5.30278	NA	8.86126	4.3826	4.19256	11.9753	7.29203	8.55301	2.96118	6.70117	8.14856	-1.11127	8.73877	4.66837	4.49794	5.52391	3.38861
four	4.87	LD	12/12	lhy/cca1/elf3	28	-5.10128	NA	5.7174	7.20652	4.48182	6.15364	6.79833	7.39926	6.78782	5.46559	6.48406	7.41344	5.91895	9.11822	9.48952	4.65062	4.66135	12.812	8.247	9.32916	3.20243	7.33358	8.88871	-0.735119	9.31096	5.3977	4.99309	5.96965	4.18511
T9	T9_55	LD	12/12	Ws-2	29	6.65299	6.2329	7.43978	7.94613	5.96116	5.2427	7.19923	4.9024	4.45394	4.63547	NA	NA	NA	8.27017	8.9128	NA	NA	NA	NA	NA	NA	NA	NA	NA	NA	NA	NA	NA	NA
T9	T9_56	LD	12/12	Ws-2	29	6.31933	5.89924	7.10612	7.61247	5.6275	4.90904	6.86557	4.56874	4.12028	4.30181	NA	NA	NA	7.93651	8.57914	NA	NA	NA	NA	NA	NA	NA	NA	NA	NA	NA	NA	NA	NA
nineteen	19.85	LD	6/18	Ws-2	30	-0.645296	-0.534872	1.25931	4.07136	5.16575	1.75905	3.33714	1.68735	2.2873	2.27784	2.37511	-2.04077	1.07969	3.70677	3.94512	-0.604155	2.96989	NA	NA	NA	2.02831	-1.2158	-1.25896	-2.46778	1.96516	1.33171	1.84251	2.56253	-0.857409
nineteen	19.86	LD	6/18	Ws-2	30	9.89341	7.78612	11.7324	8.77279	8.69213	4.91265	8.50258	5.47414	5.91672	15.6655	0.37966	-1.26696	3.35034	8.53767	15.8281	14.212	16.4298	NA	NA	NA	5.20806	0.475653	-5.14296	13.7132	5.88512	3.45653	4.75594	12.8548	0.192149
nineteen	19.87	LD	6/18	Ws-2	30	-0.783243	-0.805327	0.565129	6.19642	3.92972	2.05345	3.38681	2.04744	2.35393	2.59502	2.24749	-2.25928	0.374047	2.5107	4.13787	-0.979886	2.89465	NA	NA	NA	1.43917	-1.37067	-0.307407	-3.73087	5.8712	0.836689	1.7625	1.52107	2.7294
nineteen	19.88	LD	6/18	lhy/cca1/elf3	30	-6.07774	-7.1304	-0.832463	3.25963	1.36458	3.84742	5.09384	3.02314	3.50286	4.1717	1.9515	-0.212312	1.3277	3.17686	3.67341	-0.397032	2.86689	NA	NA	NA	1.70487	-0.111592	4.37716	-0.999205	2.55408	1.61102	1.46487	0.999839	-0.837053
nineteen	19.89	LD	6/18	lhy/cca1/elf3	30	-1.6451	-4.663	-2.75551	3.35924	-0.0302856	2.98661	3.08421	2.61251	3.47514	4.072	2.95944	0.848676	3.19743	2.73715	3.23138	1.0472	4.00862	NA	NA	NA	1.34258	1.51727	5.98353	0.710836	3.57484	2.77057	2.96996	2.32172	-0.226473
nineteen	19.90	LD	6/18	lhy/cca1/elf3	30	-6.03036	-8.10225	-1.37875	2.85098	0.970124	3.49423	4.5357	2.91472	3.03248	3.80541	2.00598	-1.14871	1.35446	3.19705	3.99732	-0.700993	2.49067	NA	NA	NA	1.75827	1.50806	5.71131	-0.892784	2.4349	1.54218	1.37252	0.514924	-1.01772
T9	T9_57	LD	12/12	Ws-2	30	5.40508	5.19755	5.6738	8.3603	7.84325	6.55204	8.40568	5.973	5.24938	6.20071	NA	NA	NA	8.57132	8.78247	NA	NA	NA	NA	NA	NA	NA	NA	NA	NA	NA	NA	NA	NA
T9	T9_58	LD	12/12	Ws-2	30	5.38195	5.17442	5.65067	8.33717	7.82012	6.52891	8.38255	5.94987	5.22625	6.17758	NA	NA	NA	8.54819	8.75934	NA	NA	NA	NA	NA	NA	NA	NA	NA	NA	NA	NA	NA	NA
four	4.94	LD	12/12	lhy/cca1/elf3	30	-7.22843	-6.49919	5.74386	7.32899	5.40196	6.65992	7.0889	7.75657	6.98201	5.61725	6.22751	7.75603	6.07438	9.45263	9.6995	5.39928	4.7331	13.2827	5.68748	10.117	3.38635	7.36043	8.77309	-0.399356	9.35436	5.66515	5.26605	5.92601	3.65771
four	4.95	LD	12/12	lhy/cca1/elf3	30	-5.98389	-4.35928	5.92104	7.38751	5.56573	6.73115	7.0207	7.50514	7.03801	6.01493	6.3054	7.42063	6.2248	9.26801	9.54829	5.08008	4.62621	13.1266	8.6943	10.0194	3.3294	7.30128	8.69083	-0.200345	9.30539	5.64096	5.35828	6.3746	3.89609
four	4.96	LD	12/12	lhy/cca1/elf3	30	-5.74794	NA	5.75067	7.27523	5.49192	6.58492	7.08844	7.55045	6.9978	5.755	6.06673	7.66202	6.05902	9.44928	9.67114	5.2049	4.33363	13.2612	8.54879	9.91786	3.18167	6.77585	8.72075	-0.866997	5.79807	5.46685	5.16318	5.8429	3.28103

## Sheet: Dusk shift
experiment	sample_id	regime	genotype	ZT	LHY	CCA1	PRR9	PRR7	PRR5	TOC1	GI	LUX	ELF3	ELF4	RVE1	RVE2	RVE3	RVE4	RVE5	RVE6	RVE7	RVE8	PIF1	PIF2	PIF3	PIF4	PIF5	PIF6	PIF7	DIN1	DIN6	BCAT2	GBSS1
four	4.1	LD	lhy/cca1/elf3	0	-6.28032	-5.96334	4.12689	6.26545	3.46213	5.21134	6.10744	6.20655	6.66172	3.8077	7.65029	9.15278	0.318198	8.89001	5.11065	4.62703	4.75898	5.05935	6.76585	7.36048	5.65535	8.26177	8.61625	4.25977	5.40614	8.77759	4.1869	4.53896	4.16196
four	4.2	LD	lhy/cca1/elf3	0	-3.50729	-7.34197	4.23615	6.32387	3.5155	5.36653	6.05603	6.12951	6.7211	3.57479	7.56975	9.1574	-0.296079	8.81868	4.88593	4.55747	4.48679	5.03756	6.4755	7.2347	5.51912	8.19779	8.61231	4.36416	5.25509	8.33157	3.61455	4.07591	3.91497
four	4.3	LD	lhy/cca1/elf3	0	-6.65364	-6.09296	4.86433	6.93671	3.81931	5.68096	6.46861	6.85585	7.02913	4.29226	8.27449	9.82512	0.781635	9.6263	5.82931	5.37019	5.37874	5.8069	7.00084	8.00941	6.2114	8.91686	9.2031	5.38995	6.00987	9.40069	4.97369	5.00526	4.66542
T14	1	LD	Ws-2	0	10.2661	7.67958	-0.955082	1.92753	-0.270354	2.92227	-3.19268	2.80309	5.49229	-2.17099	10.2423	9.96887	5.44048	10.2767	6.19123	5.68202	4.3249	7.15372	6.8414	1.99856	4.72365	4.61187	9.42637	2.07798	6.09571	NA	NA	NA	NA
T14	2	LD	Ws-2	0	9.35861	6.75295	1.09251	3.55402	1.13782	4.47705	-1.46907	3.57839	6.28826	-1.15331	13.7105	13.5225	9.25616	13.595	9.73069	9.09382	8.47972	11.0412	7.18177	5.1843	5.10201	8.41822	12.8636	6.32027	9.52486	NA	NA	NA	NA
T14	3	LD	Ws-2	0	11.0769	8.48344	-0.673687	2.21766	0.299831	3.03867	-1.42738	3.11405	5.58461	-0.428466	9.95156	9.46133	5.32606	10.0006	6.27515	5.54198	4.70887	7.40394	7.28738	2.39027	5.41114	5.1499	9.31779	2.50599	6.07431	NA	NA	NA	NA
T14	10	LD	Ws-2	2	7.83309	5.65872	8.0184	8.04581	1.75648	4.39266	5.13722	3.59778	5.11007	-0.0355561	9.50307	7.26568	9.41165	10.7002	8.86858	8.54103	8.21224	8.7821	7.00371	4.66067	5.04289	10.4581	11.6064	5.49677	10.3861	NA	NA	NA	NA
T14	11	LD	Ws-2	2	9.15292	6.66008	4.81993	4.95633	-1.61819	1.03915	2.73532	0.551973	2.60723	-2.78215	5.92504	3.37273	5.7181	7.2067	5.40962	5.03873	4.92124	5.68949	5.95327	0.472027	4.01692	6.77135	8.44368	2.12632	7.15751	NA	NA	NA	NA
T14	9	LD	Ws-2	2	9.65924	7.35315	6.17317	6.54766	0.0674716	2.81512	2.54172	2.233	4.70395	-1.8677	7.253	4.75649	6.83248	8.56563	6.78067	6.16671	5.90478	7.22693	6.9273	2.76787	4.59569	8.33335	9.93086	3.56803	8.46699	NA	NA	NA	NA
four	4.5	LD	lhy/cca1/elf3	4	-2.76162	-6.72584	2.33275	7.13551	5.98214	7.48266	8.6889	7.58446	7.41969	9.2719	4.40885	9.17581	1.7427	7.07424	5.599	5.56093	6.00785	2.73636	6.94914	3.27656	4.7187	8.44071	8.48591	NA	7.03967	1.68104	-2.68993	1.75632	5.7617
four	4.6	LD	lhy/cca1/elf3	4	-6.8935	-10.0239	1.59935	6.18148	4.80255	6.31283	7.49344	6.69095	6.24914	7.80668	NA	8.58678	0.843331	6.10446	4.49152	4.6823	4.80864	1.58753	5.87665	2.15892	3.98183	7.46351	7.6374	2.54713	5.98952	3.84961	-2.46915	2.2914	4.59658
T14	17	LD	Ws-2	4	5.86345	5.0254	8.82053	9.7597	4.98272	6.2331	5.78256	5.82868	7.78879	3.44744	9.19615	6.9027	7.93922	10.595	8.93961	8.60201	9.18429	8.02586	7.79813	5.1688	6.37545	11.4719	11.8789	6.73085	10.5536	NA	NA	NA	NA
T14	18	LD	Ws-2	4	5.16058	3.96163	7.84558	8.57088	3.44184	4.3707	4.77492	3.69604	5.35115	1.53288	10.1218	7.18926	8.53864	11.5537	9.90962	9.56117	10.4939	8.31299	6.88863	4.66662	4.54328	11.8435	12.8347	7.27726	11.3779	NA	NA	NA	NA
T14	19	LD	Ws-2	4	7.231	6.01202	6.00531	7.29327	2.03143	3.06557	3.71411	2.74139	4.91235	0.567263	5.83012	4.16059	3.72537	7.73138	5.70943	5.79703	6.7804	4.90851	7.18215	1.05082	4.79573	8.88539	9.53598	3.32486	7.8607	NA	NA	NA	NA
T14	23	LD	Ws-2	6	3.81304	3.54016	4.88755	7.77392	6.52031	4.30493	3.86664	4.64909	5.78958	4.17938	4.59747	3.49057	1.91263	7.27715	5.47826	5.47417	6.50683	1.905	6.24236	0.571484	3.85035	9.47166	9.39359	2.87515	7.77234	NA	NA	NA	NA
T14	24	LD	Ws-2	6	1.88048	1.54415	6.15294	8.32806	6.76298	4.97292	5.48121	4.76421	5.68872	3.65671	7.89442	6.30435	5.44753	10.3101	8.51022	8.54136	9.46795	5.18246	5.82964	3.14014	3.73039	11.4677	11.3915	5.92346	9.96139	NA	NA	NA	NA
T14	25	LD	Ws-2	6	4.23233	3.52559	4.58486	7.47547	6.36847	4.25645	4.77439	4.5961	5.77444	4.17596	3.70106	2.83309	1.18135	6.65371	4.83192	5.0193	6.02809	1.49887	6.54667	0.353826	4.61533	8.95133	9.02013	2.54119	7.1306	NA	NA	NA	NA
four	4.7	LD	lhy/cca1/elf3	8	-5.90512	NA	0.0441875	5.19195	3.5424	5.52308	6.91815	6.17917	6.09575	6.29878	4.37135	8.64788	0.423554	6.01218	4.34788	4.19069	3.92792	1.57066	5.49078	2.80098	4.05263	6.88755	7.61084	2.47692	5.97808	-0.0952222	-5.58825	NA	3.13293
four	4.9	LD	lhy/cca1/elf3	8	-3.68461	NA	0.783796	5.95973	4.23727	6.24108	7.63632	6.94346	6.76974	6.63441	5.28271	9.77214	1.80546	6.79715	5.24937	5.00795	4.64473	2.20222	5.96566	3.14173	4.79269	7.32513	8.05683	2.59297	NA	-0.0875175	-4.65385	1.10825	3.74267
T14	31	LD	Ws-2	8	0.420289	-1.0151	3.43602	8.2436	7.95929	7.3129	8.76317	7.4908	7.42043	8.67916	3.67074	6.50821	1.49234	6.83065	5.65572	6.22727	6.81797	1.4182	6.67273	1.77747	4.89118	8.7504	8.4552	4.14412	7.88274	NA	NA	NA	NA
T14	32	LD	Ws-2	8	2.3857	0.662001	3.65156	8.3307	8.12209	6.94926	6.28176	6.9083	7.06432	7.49502	5.13442	7.51821	3.05633	9.19399	7.74405	8.04806	8.86602	2.49167	6.26406	2.91293	4.50247	11.0723	10.4529	6.0556	9.3689	NA	NA	NA	NA
T14	33	LD	Ws-2	8	3.84945	1.82758	1.99454	7.54163	7.47024	6.39146	5.60455	6.77478	6.47234	7.74609	1.98057	5.74131	0.451803	6.29015	4.15662	5.27044	5.17592	0.19832	6.56002	0.318962	4.65024	8.35786	7.81688	3.0395	6.88052	NA	NA	NA	NA
four	4.11	Early Dusk	lhy/cca1/elf3	10	-7.4381	-6.88115	-0.315302	6.22368	3.00168	6.22429	7.09899	NA	6.64141	5.30603	6.40489	9.68233	-0.335259	7.39717	4.84012	4.77109	4.18672	1.28205	7.10582	4.15794	5.1874	7.98931	8.48497	3.12448	6.20651	6.45665	0.0813961	2.147	3.51721
four	4.12	Early Dusk	lhy/cca1/elf3	10	-3.81883	-6.82719	-1.013	6.16921	3.00999	6.2675	7.01525	6.76181	6.76354	5.418	6.40378	9.7508	-0.414982	7.58013	4.92665	4.70148	4.55066	1.69612	7.0585	4.45477	5.22525	8.09732	8.55809	2.93192	6.47375	6.49018	0.656807	1.88618	3.62114
T14	147	Early Dusk	Ws-2	10	2.43689	0.266719	-0.810531	5.7209	4.93743	6.28024	-2.37314	3.77714	6.52997	6.31994	2.55938	8.01556	-3.34704	5.72	3.17237	4.25477	2.3587	-2.28958	5.97258	-0.961193	3.9051	6.55229	6.23989	2.02631	5.32402	NA	NA	NA	NA
T14	148	Early Dusk	Ws-2	10	1.53483	-0.605283	1.11913	7.90369	7.37186	8.42907	4.5417	7.52572	8.578	7.92901	7.47368	12.6709	2.25042	10.3796	7.95484	8.76218	7.48683	2.20169	6.80081	3.11828	4.96199	11.0085	10.5297	5.98626	9.23909	NA	NA	NA	NA
T14	149	Early Dusk	Ws-2	10	2.37794	0.152667	-1.04505	6.22417	6.02169	7.00139	3.40268	6.49	7.51764	6.79422	3.46741	8.61088	-3.4656	6.59992	4.14394	4.69906	3.91915	-1.79722	6.92977	-0.345148	5.02205	7.3607	6.95546	2.57861	5.72169	NA	NA	NA	NA
T14	37	LD	Ws-2	10	3.29449	-1.03368	3.79004	9.58656	8.31677	9.85654	6.64667	9.2168	8.68931	10.1343	8.34149	14.0324	6.81234	12.0714	10.6394	10.8991	10.624	5.01305	6.72731	6.43931	5.46891	13.0434	12.1011	8.52856	11.7916	NA	NA	NA	NA
T14	38	LD	Ws-2	10	1.03109	-1.99395	0.164576	6.51546	5.10555	7.65441	4.18811	6.32947	7.47855	8.48278	5.87814	11.6757	3.86822	9.3483	7.89494	7.74784	6.11027	2.41621	5.6543	4.94144	3.60275	8.79317	8.28004	5.75642	8.78348	NA	NA	NA	NA
T14	40	LD	Ws-2	10	3.29834	0.632231	-0.0138983	6.98527	6.1275	7.60171	4.95343	7.34518	7.30156	9.34955	2.41968	8.92567	0.602271	6.71851	5.05781	5.65213	4.93411	-0.343493	6.7144	1.46207	5.15596	7.8425	6.9494	3.46609	6.71532	NA	NA	NA	NA
four	4.13	Early Dusk	lhy/cca1/elf3	12	-9.59597	-5.28373	-0.770478	6.07469	2.49055	5.83074	6.33101	6.64596	6.86953	4.64274	6.02076	9.47344	-0.738848	7.82078	5.12042	4.58939	3.55029	1.96266	6.69243	4.83646	5.28933	7.73093	7.84614	3.41486	6.00336	5.32429	-0.321708	1.88768	2.19661
four	4.14	Early Dusk	lhy/cca1/elf3	12	-2.2722	-4.83566	-1.51612	6.29512	3.11443	6.19018	6.7623	6.80597	7.09438	5.02939	6.38227	9.70708	-0.561868	8.05099	5.30627	4.94025	4.01577	2.39656	7.16843	5.0689	5.64994	8.10744	8.22256	3.65169	6.43307	6.02798	1.08145	2.76443	2.52906
four	4.15	Early Dusk	lhy/cca1/elf3	12	-6.08989	-5.68119	0.234915	6.1109	3.07168	5.97325	6.92461	6.51312	7.10023	4.90605	6.4023	9.54632	-0.97701	7.65955	5.28709	4.84352	4.18491	2.47153	7.11375	4.7974	5.67214	7.556	8.22245	3.87067	6.18517	5.40434	0.968726	2.4093	2.94855
T14	155	Early Dusk	Ws-2	12	2.01149	-0.275107	-1.27774	3.70082	1.61928	4.95041	-1.40292	2.81574	7.05607	3.80155	NA	NA	NA	6.32344	4.33412	4.32573	2.24068	-2.33326	6.08917	0.253409	3.71341	5.16181	5.4329	2.12686	4.97522	NA	NA	NA	NA
T14	157	Early Dusk	Ws-2	12	2.35193	-0.245547	1.73968	5.98377	3.88749	6.64088	0.635178	4.78526	8.29618	5.28411	8.56721	13.5126	4.94836	11.8826	9.84989	9.34377	6.50459	3.4476	7.4055	4.54618	5.16801	9.63635	9.53317	6.86793	8.77559	NA	NA	NA	NA
T14	158	Early Dusk	Ws-2	12	2.82252	0.670278	-0.585758	4.20206	1.75936	5.28161	-1.20388	2.91566	7.56528	4.36056	3.36873	8.63216	-0.603667	7.19376	4.85021	4.84422	1.97677	-0.919246	6.46118	1.06311	4.50458	5.47798	5.55009	3.25464	5.43147	NA	NA	NA	NA
four	4.16	LD	lhy/cca1/elf3	12	-5.24616	NA	1.23492	6.15045	4.51381	5.84868	7.72955	6.91933	6.87459	6.63207	5.53347	9.15715	2.73302	7.15178	5.54906	5.02888	5.00153	4.04136	6.28075	3.71784	4.78735	7.17379	8.06498	3.46627	6.89654	-1.38749	-7.33504	1.0503	3.69875
four	4.18	LD	lhy/cca1/elf3	12	-3.30027	-7.09228	1.45311	6.25326	4.63488	6.41653	8.03312	7.10409	7.03964	6.84711	5.59822	9.47168	2.61619	7.33344	5.66071	5.23245	4.90035	3.94454	6.59098	3.42662	5.10957	7.01443	8.21402	3.63324	6.86963	-0.805168	-4.10905	1.17384	6.1012
T14	45	LD	Ws-2	12	2.4677	-0.582141	-1.51508	4.2798	3.78631	6.09024	1.73986	5.58345	6.71036	7.24284	2.74381	8.26474	0.227759	6.49665	5.0927	4.90434	2.96937	-0.094945	5.05804	1.22367	3.86866	5.09731	5.05238	2.70482	6.10672	NA	NA	NA	NA
T14	46	LD	Ws-2	12	2.09195	0.663037	1.71112	5.96713	5.61338	7.57555	4.11775	6.64225	7.8717	7.79785	7.85094	12.7472	5.52022	10.5893	9.11099	8.80814	5.64479	4.49225	5.96823	5.12458	4.64664	8.67049	8.90832	6.26069	9.30456	NA	NA	NA	NA
T14	48	LD	Ws-2	12	3.42631	0.0813961	-1.55322	3.18508	3.84365	5.94485	1.64591	4.79689	6.78574	6.79995	4.21068	8.82461	1.51368	6.92058	4.92171	5.12265	3.11198	1.59017	5.41158	2.81383	3.73376	3.53929	4.57906	3.01236	6.19553	NA	NA	NA	NA
four	4.20	Early Dusk	lhy/cca1/elf3	14	0.782641	-5.23984	1.14034	5.63355	2.54663	5.59322	6.18021	6.36773	6.5164	4.40203	6.38406	9.69073	1.44416	8.30865	4.86908	4.66574	3.30813	3.31335	6.6708	5.44885	6.02724	8.11343	8.22313	3.52049	5.64704	5.60815	0.535708	3.04877	1.89035
four	4.21	Early Dusk	lhy/cca1/elf3	14	-8.29503	-7.02556	-0.0382778	6.20181	3.1144	6.0651	6.58271	6.61548	7.01247	4.73023	6.77364	9.92201	-0.44339	8.46513	5.42993	5.03943	3.4544	3.51099	7.04852	5.89006	6.45454	8.27763	8.52467	3.75067	6.21433	6.16942	0.91785	3.09829	2.08457
T14	163	Early Dusk	Ws-2	14	2.50905	-0.266195	-2.10488	2.28675	1.53827	4.79823	-2.11178	2.729	7.31351	3.36601	4.7556	9.73582	-1.23951	7.67013	4.60331	4.02026	1.11678	-0.462634	6.5271	0.915643	3.80676	4.54082	5.41588	2.84192	5.17738	NA	NA	NA	NA
T14	164	Early Dusk	Ws-2	14	2.88076	0.871239	3.26439	5.73121	5.54737	8.01114	-1.32782	5.7611	8.95411	5.78966	8.65277	12.6591	2.79219	10.799	8.74422	8.42376	5.50187	3.58757	7.85545	5.23434	5.61863	8.44736	8.94655	6.79142	8.59474	NA	NA	NA	NA
T14	165	Early Dusk	Ws-2	14	2.38109	-0.593939	-2.42034	1.68304	1.45257	5.07088	-2.96693	2.6873	7.17024	3.34594	4.99833	9.79788	-1.59743	7.84747	4.69081	4.61472	1.17362	-0.744422	6.38219	0.0573715	3.92927	3.95932	5.03919	2.93787	4.87292	NA	NA	NA	NA
four	4.22	LD	lhy/cca1/elf3	14	-3.49359	NA	-0.773804	6.19448	3.30039	6.34389	7.09481	6.81719	6.74261	5.25495	6.72808	9.90627	-2.70943	NA	4.76473	4.55646	4.57115	2.61096	7.00253	5.54826	5.34618	7.96313	8.61856	2.67476	6.85185	6.00352	0.447195	1.47563	4.30496
four	4.23	LD	lhy/cca1/elf3	14	-3.96612	-6.78324	-0.257134	6.29353	3.26066	6.295	6.57055	6.75443	6.87768	5.13797	6.83159	10.0221	-0.771059	7.66532	5.08541	4.7585	5.19425	2.74345	7.19302	5.03856	5.71439	8.00954	8.53079	3.24548	6.75851	5.48007	-0.21536	1.80162	4.89528
four	4.24	LD	lhy/cca1/elf3	14	-6.27373	-4.09053	-0.207923	6.71394	3.64503	6.54997	7.61501	7.28513	7.07593	5.59585	7.07379	10.3156	-0.152919	8.28949	5.26922	5.08455	5.25357	3.3048	7.14134	5.43421	5.74826	8.11734	9.16534	3.54578	7.13225	6.71402	1.47825	2.82879	5.01577
T14	235	LD	Ws-2	14	3.58269	1.08523	0.283589	4.17918	3.74497	6.1914	0.658989	3.72667	7.80636	5.50466	6.19857	10.1245	1.09043	7.51641	6.05547	5.80777	2.71956	2.21571	6.87708	2.76643	3.6885	3.17953	6.20645	3.44284	6.53962	NA	NA	NA	NA
T14	236	LD	Ws-2	14	-0.056986	-2.59116	0.95905	4.99859	4.07071	6.17673	-0.522957	3.62309	7.6336	4.99042	10.4799	15.7009	4.80293	12.9411	10.7961	10.4294	5.83333	6.4048	5.46414	6.60991	2.35596	9.24014	11.2821	8.12121	11.2984	NA	NA	NA	NA
T14	238	LD	Ws-2	14	1.92866	-0.956145	-3.44067	1.5973	0.686511	3.90376	-3.03858	1.54361	6.28004	3.32098	3.82902	8.79167	-2.28153	6.36426	3.99295	3.48526	-0.522929	-0.941207	5.58758	-0.950963	2.23197	2.31896	3.92978	1.22476	4.69242	NA	NA	NA	NA
four	4.25	Early Dusk	lhy/cca1/elf3	16	-6.81963	NA	-0.532324	5.81531	2.7006	5.48095	6.11273	6.14947	6.57925	4.01799	6.40101	9.64743	-0.403145	7.998	5.07998	4.25452	3.20861	3.06683	6.49847	6.02087	5.83066	8.23727	8.17421	3.88751	5.33505	6.25856	NA	2.3062	1.41061
four	4.26	Early Dusk	lhy/cca1/elf3	16	-6.69714	-8.99023	-0.871626	4.81051	2.0264	4.6165	5.12369	5.29668	5.57739	3.3987	5.4571	8.67886	-1.1633	7.25905	4.11942	3.51719	2.29212	2.68458	5.3919	4.8464	5.07525	7.30952	7.28968	3.45476	4.365	4.96184	0.491246	1.34314	0.659866
T14	169	Early Dusk	Ws-2	16	3.05711	-0.248508	-1.25031	1.93407	3.16996	5.86607	-2.7123	4.47931	7.7344	4.25553	7.59366	10.9253	-0.196756	9.06273	5.96794	5.32681	1.75918	2.85076	6.56676	1.16846	3.42875	4.6078	5.82863	3.15697	5.53061	NA	NA	NA	NA
T14	170	Early Dusk	Ws-2	16	3.15505	-0.41623	-0.313219	3.43948	5.0561	7.13977	-0.89197	4.80986	8.26973	4.27119	9.36836	12.4998	1.52234	10.8508	8.1076	7.22682	4.02229	5.38046	6.53887	3.2083	3.18438	6.24127	7.98383	5.15021	7.29214	NA	NA	NA	NA
T14	171	Early Dusk	Ws-2	16	2.80324	0.125054	3.16728	5.18822	6.29754	8.23455	5.25218	7.37366	9.66514	7.51458	9.71354	11.7211	4.45166	10.8646	8.77871	8.18783	6.05977	6.60126	8.84934	5.1809	6.40833	7.44787	8.64816	6.54626	8.25974	NA	NA	NA	NA
four	4.31	LD	lhy/cca1/elf3	16	-5.7552	NA	-0.232334	6.13906	3.15247	5.93778	6.63653	6.74287	6.95123	5.03544	6.64997	10.0959	0.574218	8.11142	5.51684	4.97101	4.33547	3.19641	6.85429	5.68424	5.72691	8.28897	8.63276	3.88999	6.53608	5.94222	1.2414	2.97431	3.183
four	4.32	LD	lhy/cca1/elf3	16	-6.20854	-7.16752	-1.06019	6.46033	2.93629	6.0429	6.90811	6.99839	7.36004	5.05043	6.39749	10.0081	-1.11866	7.71997	4.87317	4.66186	4.08308	2.70007	7.32067	4.55669	5.90962	8.13704	8.51084	3.42071	6.28113	5.15488	-0.0989469	1.90608	2.60406
four	4.33	LD	lhy/cca1/elf3	16	-6.63686	-6.11986	-1.88546	5.46135	1.94296	4.9883	5.8859	6.07777	6.17826	4.14534	5.35912	8.8538	-2.34046	7.1637	4.2491	3.97323	2.90268	1.98677	6.02627	4.52605	4.87495	7.36663	7.71407	2.41076	5.29716	4.95008	-0.0466319	1.51453	1.49708
T14	243	LD	Ws-2	16	1.38028	-1.47529	-0.283504	2.948	3.49325	5.17062	2.48673	3.86488	7.48308	5.38483	6.72167	10.1592	2.20718	8.12017	6.24688	5.67592	2.47237	4.21796	6.10884	2.23248	2.75856	3.67867	6.0852	3.74578	6.31885	NA	NA	NA	NA
T14	244	LD	Ws-2	16	0.0894625	-3.25889	-1.30362	1.98596	2.95227	4.76569	1.23841	3.44079	7.39306	5.17467	6.74398	10.9642	1.19136	8.48107	6.11083	5.45317	1.35751	3.86553	6.64363	1.79784	3.91482	3.49405	5.97906	3.35157	6.23563	NA	NA	NA	NA
T14	245	LD	Ws-2	16	2.56611	-1.10341	-1.51835	1.97477	2.51886	4.63777	1.41209	3.01304	7.14328	4.4894	6.26113	10.1808	1.30533	7.75297	5.61696	5.08041	1.48797	3.44775	6.04226	1.32532	3.31685	2.55945	5.31699	3.24978	5.9288	NA	NA	NA	NA
four	4.34	Early Dusk	lhy/cca1/elf3	18	-4.93663	-7.42889	2.64712	6.64235	3.42285	5.79807	6.25589	6.48288	6.91726	4.03652	7.82655	10.0395	0.929391	9.13124	5.65373	4.70523	4.74812	5.04601	6.70477	6.87829	6.29302	8.4016	8.76298	4.58552	5.4392	8.06045	3.68047	3.58691	2.65742
four	4.35	Early Dusk	lhy/cca1/elf3	18	-7.00119	NA	3.45973	6.14085	3.19611	5.20152	5.75638	5.8903	6.42156	3.51237	8.20554	9.88538	1.24995	8.86975	5.38361	4.59349	4.38716	5.40687	6.4424	6.0391	6.02652	8.52127	8.69408	4.18557	5.3422	8.27179	3.9324	3.23631	3.58283
four	4.36	Early Dusk	lhy/cca1/elf3	18	-4.34899	-6.6602	3.11102	6.52992	3.60628	5.91591	6.54584	6.84258	7.18304	4.46074	8.19422	10.2214	0.611904	9.33472	5.67368	5.06566	4.82158	5.37503	7.10327	6.91129	6.90275	8.76159	8.96093	4.6978	5.60828	8.12265	3.74446	3.41844	2.98359
T14	175	Early Dusk	Ws-2	18	6.27888	1.56367	-3.14542	0.415487	2.43864	5.39676	-5.07153	3.16895	6.81468	2.51375	8.42437	10.0686	-0.640944	9.06462	5.36014	4.46243	1.67721	4.52067	5.84997	-0.558579	3.34382	3.04426	5.66626	1.58927	4.68867	NA	NA	NA	NA
T14	176	Early Dusk	Ws-2	18	5.99671	1.60327	2.29301	4.708	6.04732	8.18001	0.187499	6.28649	8.8286	5.45752	13.4043	15.1756	7.00522	13.8461	11.1663	10.5371	7.97411	10.6243	7.37629	6.29451	5.14329	8.97517	11.309	8.56056	10.4337	NA	NA	NA	NA
T14	178	Early Dusk	Ws-2	18	7.16801	3.3155	-1.41924	0.880957	2.68984	5.52939	-3.62321	4.13349	7.33667	2.9975	8.51189	10.6191	0.713626	9.2641	5.68955	5.05765	2.40583	5.54114	6.94926	0.809091	4.10701	2.96488	6.39899	2.88379	5.29564	NA	NA	NA	NA
four	4.40	LD	lhy/cca1/elf3	18	-3.56733	NA	-0.123263	6.46421	3.59713	6.29942	7.10473	7.10149	7.38983	5.2605	6.48835	9.9186	-0.21761	8.26221	5.43919	4.98004	4.15609	3.33047	7.19502	6.1079	6.46921	8.20784	8.61517	3.95424	6.06197	6.6454	1.98406	3.38974	2.27186
four	4.41	LD	lhy/cca1/elf3	18	-7.38838	-5.36005	-0.051356	6.72749	3.50492	6.5213	7.25415	7.56798	7.59981	5.46842	6.9693	10.6248	-0.219117	8.75997	5.60919	5.24894	4.47698	3.40539	7.68099	6.41887	6.51939	8.52024	9.04251	4.21579	6.40345	7.23711	2.26087	3.18958	2.51429
four	4.42	LD	lhy/cca1/elf3	18	-5.34404	NA	NA	6.62949	3.43816	6.41044	7.18412	7.25308	7.59848	5.20285	6.77838	10.1355	-0.179427	8.61426	5.48183	5.10184	4.231	3.3557	7.43349	5.62927	6.69946	8.53271	8.80955	3.84608	6.18241	6.71754	1.97066	3.45398	2.39513
T14	249	LD	Ws-2	18	5.32251	0.335577	1.09148	3.21231	5.24086	6.75347	0.249531	5.20289	8.76616	5.58204	9.51435	12.5194	3.22319	10.2907	7.21373	6.30077	3.6827	7.33537	6.66683	2.67528	3.26977	4.36845	7.23537	4.48183	7.14239	NA	NA	NA	NA
T14	250	LD	Ws-2	18	5.09439	0.147612	-0.943357	1.38176	3.31859	5.061	-2.3903	3.25437	6.63236	3.108	10.014	12.5534	2.83559	10.1222	7.66476	6.6783	3.71669	6.86017	5.06389	2.65179	2.04854	3.97498	7.10715	4.99395	7.18961	NA	NA	NA	NA
T14	251	LD	Ws-2	18	5.63236	0.906462	-4.63609	-0.577492	1.10532	3.24818	-4.4432	1.99128	5.64742	2.45086	6.3347	9.54756	-1.07897	6.95204	3.91687	3.18151	-0.86462	3.65137	4.49906	-1.63711	1.18095	0.0336057	3.80322	0.742802	3.66734	NA	NA	NA	NA
four	4.43	Early Dusk	lhy/cca1/elf3	20	-5.63021	NA	5.15476	6.79872	3.26845	5.37065	6.36235	6.34794	6.92379	4.08607	8.32026	9.57152	1.46035	9.33583	5.61337	4.97545	5.24199	6.09469	7.02544	7.24407	6.07837	9.32273	9.32538	4.93956	5.98548	8.93135	4.82964	4.43213	4.85786
four	4.44	Early Dusk	lhy/cca1/elf3	20	-4.66255	-8.89103	5.0725	6.78947	3.46432	5.23254	6.28939	6.08638	6.81292	3.47236	8.42799	9.60856	1.55084	9.26952	5.40881	4.72751	4.8085	NA	6.78686	7.2542	6.33623	9.14657	9.2458	5.0649	5.75003	8.43734	4.12879	3.89685	4.60191
four	4.45	Early Dusk	lhy/cca1/elf3	20	-7.73703	-4.97344	5.27895	6.82313	3.47186	5.34547	6.23968	6.37499	7.08682	3.79952	8.75924	9.81776	1.22535	9.50803	5.43398	4.84718	4.94451	5.21575	6.89586	7.22156	6.33056	8.20231	9.08354	4.86434	5.69445	9.09522	3.92944	4.35936	4.60518
T14	183	Early Dusk	Ws-2	20	6.989	3.93179	0.253254	2.62243	3.65932	6.21557	-1.59662	5.25409	8.29042	2.37255	10.8018	12.0666	4.54315	10.9502	7.25887	6.52533	4.59879	7.84155	7.2077	2.79606	4.37247	4.57259	8.40899	4.02763	6.46691	NA	NA	NA	NA
T14	184	Early Dusk	Ws-2	20	8.0713	5.33356	0.483099	2.12054	3.35435	6.32667	-2.52754	4.71922	7.85516	2.12598	13.3609	14.7496	7.00797	13.5286	9.72183	9.0451	6.98881	10.1404	7.09786	4.55708	4.94137	7.32203	10.3221	5.8795	8.04714	NA	NA	NA	NA
T14	185	Early Dusk	Ws-2	20	9.33028	6.01402	-0.488896	0.343465	1.73255	4.58785	-4.2385	3.47714	6.86436	0.857964	9.6798	10.8087	2.08673	9.79333	5.25834	4.8867	2.83524	6.44273	6.59022	1.69683	4.11181	2.55767	7.04185	2.38094	4.86118	NA	NA	NA	NA
four	4.49	LD	lhy/cca1/elf3	20	-7.2247	-6.86642	0.583666	6.05952	3.35394	5.55221	6.25826	6.80132	6.87389	4.04273	7.58231	10.1736	-0.875906	8.69411	4.87884	4.47944	4.4443	4.38766	6.80673	6.7436	5.49747	8.02284	8.65337	3.65031	5.4049	8.31412	4.00888	4.17858	1.29993
four	4.50	LD	lhy/cca1/elf3	20	-4.82842	-4.50575	0.576227	2.88544	3.42213	4.20668	NA	7.00152	7.38508	4.80037	6.98268	9.99729	0.326251	8.41555	5.28052	5.05022	4.29298	NA	7.3623	6.63095	5.97384	8.29807	8.58234	4.29963	5.8645	6.33662	2.18116	3.36439	2.15823
four	4.51	LD	lhy/cca1/elf3	20	-6.41277	NA	0.606878	5.91248	3.04809	5.57788	6.31644	6.56941	6.61975	4.19862	6.96165	9.84242	-0.272365	8.38118	4.75975	4.47682	3.74514	3.73581	6.49468	6.45098	5.59119	7.68892	8.24497	3.65091	5.34666	6.28441	1.88556	2.76768	1.21852
T14	255	LD	Ws-2	20	5.58722	2.02276	-1.16316	2.77217	3.39801	5.58398	-0.352406	4.58465	7.43056	4.29963	9.6335	10.6569	4.00855	9.58593	6.38345	5.95666	2.82533	7.11317	5.98633	2.46734	3.02161	3.63063	6.68514	3.86622	6.55372	NA	NA	NA	NA
T14	256	LD	Ws-2	20	5.63676	3.62809	1.97537	4.20573	4.7398	6.73503	3.95455	6.13006	8.21883	5.94439	10.2089	11.6265	5.94261	10.0375	7.79374	7.35972	5.37413	8.33543	7.38353	4.26353	5.27345	5.24773	8.1116	5.47147	7.49249	NA	NA	NA	NA
T14	257	LD	Ws-2	20	8.79897	4.82402	-4.55605	-0.214406	0.0142325	3.41589	-8.47731	2.14977	5.80182	1.3616	8.46835	10.3335	0.665774	8.14815	4.50317	3.78646	-0.235612	5.08786	5.28431	-0.969301	2.18298	0.395505	4.48778	1.26603	4.20963	NA	NA	NA	NA
four	4.52	Early Dusk	lhy/cca1/elf3	22	-7.20661	NA	6.13984	7.25109	4.83947	5.73259	6.65463	6.72654	6.99705	4.80187	8.65552	9.79258	1.44342	10.0237	6.14982	5.50982	6.06555	6.21145	6.86944	8.01674	6.1861	9.85985	9.82748	5.67669	6.27356	10.9724	6.37466	6.06163	5.44988
four	4.53	Early Dusk	lhy/cca1/elf3	22	-4.25601	-6.07039	5.74609	6.9946	4.36803	5.50224	6.34384	6.68491	6.73654	4.53155	7.88834	8.89045	0.887572	9.37445	5.57389	4.94776	5.65872	5.57906	6.71652	7.44541	6.12828	8.88111	9.15769	5.16022	5.69558	10.3771	5.88652	5.92331	4.80127
four	4.54	Early Dusk	lhy/cca1/elf3	22	-5.20326	-4.87629	5.7345	7.08853	4.34686	5.61337	6.45061	6.74851	6.91303	4.58049	8.1061	9.11669	0.741365	9.59082	5.64857	5.05845	5.61187	5.80871	7.06468	7.62147	6.22674	9.30109	9.50502	5.23234	5.78118	10.4839	5.59669	5.63577	5.00894
T14	189	Early Dusk	Ws-2	22	10.0518	7.73968	-0.184562	2.66519	0.871293	3.86333	-2.13498	3.50568	6.60519	-1.11976	10.3683	10.0089	5.40581	10.6205	6.62107	6.04735	4.45436	7.93741	7.12173	2.30161	5.1684	5.82119	9.4604	3.30943	6.46361	NA	NA	NA	NA
T14	190	Early Dusk	Ws-2	22	9.42905	6.95828	1.06408	3.5101	1.92488	4.73186	-2.37016	3.91709	6.91778	-0.146028	12.4999	12.0411	NA	13.0261	8.74666	7.96697	6.37777	9.92178	6.06918	5.11207	5.14632	8.07748	11.2007	5.12334	8.09719	NA	NA	NA	NA
T14	191	Early Dusk	Ws-2	22	10.6793	8.20763	0.935374	2.74883	1.30127	3.80533	-2.75633	3.81277	6.55201	-0.0992201	10.2285	9.67988	5.35909	10.8554	6.64218	6.10642	3.27506	7.39192	7.05127	3.48333	5.89283	5.52974	9.27327	2.85706	6.47709	NA	NA	NA	NA
four	4.58	LD	lhy/cca1/elf3	22	NA	NA	3.93758	7.56011	4.55451	6.56355	7.44577	7.74661	8.06135	5.52377	9.31492	11.412	2.08986	10.3141	6.78417	6.23107	5.90819	6.69043	7.83736	8.54481	6.606	9.90577	10.2193	5.69151	NA	8.6907	4.81601	5.1558	4.77701
four	4.59	LD	lhy/cca1/elf3	22	-8.7564	-6.11951	3.24719	6.47282	3.38916	5.59061	6.52683	6.38849	7.08041	3.87429	8.00394	10.2016	0.437546	8.62899	5.37329	4.68841	4.29163	5.12767	6.90944	7.10931	5.72169	8.43452	8.74988	4.35136	5.41541	7.47951	3.28259	3.57369	3.44627
four	4.60	LD	lhy/cca1/elf3	22	-6.48502	-6.57263	2.47816	5.89298	2.83966	5.30927	5.99726	6.08482	6.556	3.4702	7.78227	9.74109	-0.510088	8.62506	4.79782	4.26198	4.24349	4.77899	6.5044	6.57739	5.25826	8.06536	8.50205	3.60377	5.04665	8.0941	3.43414	3.49394	2.71292
T14	261	LD	Ws-2	22	9.34399	6.2965	1.39056	3.92035	3.58994	6.47288	0.581507	5.67811	8.33219	3.22807	11.7011	12.3879	7.28043	11.3329	8.57573	7.80972	5.80925	9.66371	7.4242	4.25228	4.9533	5.81065	10.3224	5.48689	8.32341	NA	NA	NA	NA
T14	263	LD	Ws-2	22	6.52474	4.18625	-0.606999	1.61644	1.30285	4.14218	1.37346	3.57881	5.96651	1.71952	9.5103	9.81888	5.39192	9.28648	6.40723	5.55762	3.99031	7.63004	5.89207	2.19588	3.22186	3.7262	8.32692	3.017	6.22959	NA	NA	NA	NA
T14	264	LD	Ws-2	22	6.94084	4.67174	-0.48837	1.95927	1.31484	4.10424	1.55088	3.95279	6.19669	1.73681	9.64293	10.3171	5.78539	9.315	6.42994	5.76829	3.73792	7.59692	6.82938	2.10897	4.34993	3.35785	8.28783	3.56657	6.37677	NA	NA	NA	NA
four	4.61	Early Dusk	lhy/cca1/elf3	24	-5.18316	-6.35384	6.64728	7.82908	5.96543	7.02783	7.74223	7.91468	NA	6.44923	NA	7.04709	-0.323528	10.149	6.0333	5.4439	6.7503	5.20818	7.19358	-0.253323	6.64304	7.31239	9.76379	4.3612	5.46748	13.1471	8.44049	9.03591	4.68589
four	4.62	Early Dusk	lhy/cca1/elf3	24	-6.1615	-6.16755	6.90538	8.03299	6.54826	7.22718	7.92115	8.21834	7.72951	6.76133	8.28251	9.67151	0.530703	10.3732	6.37217	4.22766	7.16029	5.39698	7.52412	8.32582	7.06016	10.2531	10.1228	6.05599	5.93521	13.1411	8.48892	9.13532	5.33585
four	4.63	Early Dusk	lhy/cca1/elf3	24	-6.75237	-6.00782	6.36212	7.62312	5.86118	6.49252	7.24121	7.55192	7.34547	6.39032	7.94132	9.30525	0.0696657	9.94242	5.83801	5.23889	6.08929	5.21627	6.87562	7.82566	6.71778	9.77862	9.71545	5.56554	5.58177	12.319	7.5528	7.84992	4.89805
T14	197	Early Dusk	Ws-2	24	8.00947	5.74822	1.97039	4.37774	1.77925	3.28208	-0.309784	3.07905	6.09154	-1.39337	10.433	8.78569	5.11151	11.1235	6.38972	5.92554	5.65591	8.26357	7.0093	4.28963	4.93063	7.72946	10.3145	3.75843	6.8484	NA	NA	NA	NA
T14	198	Early Dusk	Ws-2	24	7.95644	5.88505	1.30109	4.30559	1.03252	2.81197	-2.9589	2.43497	5.41067	-2.80414	13.2969	11.6055	7.84771	14.0714	9.40641	8.71093	7.8321	10.4858	6.7391	5.43197	5.08239	9.90112	12.8493	5.22351	8.61962	NA	NA	NA	NA
T14	199	Early Dusk	Ws-2	24	10.2591	7.95493	-0.259736	3.72036	-0.543954	2.24303	-2.7189	1.28496	5.11387	-4.12669	10.3286	7.79933	4.33503	10.7724	6.21445	5.3475	5.00725	7.48024	6.81778	3.85094	5.10901	7.14745	10.0373	2.98085	5.8234	NA	NA	NA	NA
four	4.67	LD	lhy/cca1/elf3	24	-4.26004	NA	4.44979	6.58622	3.91902	5.26229	6.16094	6.53705	6.52069	3.88639	7.84773	9.18847	-0.339901	9.12256	5.173	4.67726	4.81002	5.2278	6.68691	7.32973	5.57948	8.52773	9.16473	4.62835	5.27612	10.2563	5.76125	5.75786	3.67168
four	4.68	LD	lhy/cca1/elf3	24	-7.60852	-5.7042	4.23228	6.29067	3.52432	4.81069	5.96841	6.14074	6.37725	3.52032	7.70161	9.09236	0.13507	8.87548	4.92772	4.34353	4.56059	5.02461	6.53904	7.04723	5.4992	8.53523	8.92759	4.22978	5.02071	10.1441	5.31016	5.72691	3.39664
four	4.69	LD	lhy/cca1/elf3	24	-4.8434	-6.59527	NA	6.43484	3.78716	5.08459	6.07008	6.43489	6.44131	3.85152	7.78742	8.9824	0.513505	8.9389	5.22862	4.7411	5.10201	5.4667	6.57587	7.24839	5.51733	6.83681	8.30861	4.49582	5.26408	10.1427	5.98938	5.91862	3.66127
T14	269	LD	Ws-2	24	10.4121	7.395	-2.08958	1.12026	-1.60129	1.47361	-4.91147	1.22246	4.30225	-2.71269	9.6706	8.64922	3.61874	9.37194	5.50713	4.84967	3.72192	6.69927	6.28594	0.987091	3.85107	5.29443	9.0739	2.23482	5.66387	NA	NA	NA	NA
T14	270	LD	Ws-2	24	8.71307	6.57707	0.276631	3.2265	1.18412	3.53191	-6.23594	3.3214	5.3677	-0.147261	12.693	11.8185	8.02418	12.4052	8.82677	8.008	6.78707	9.89163	6.63221	3.87686	4.5187	8.03788	11.7381	4.74022	8.27375	NA	NA	NA	NA
T14	272	LD	Ws-2	24	9.88986	7.35196	-3.06631	0.684306	-1.44524	1.2297	-10.3371	1.2743	3.58917	-4.03273	8.98093	8.08248	3.68534	8.82589	4.85415	4.16391	2.92657	6.50916	6.11091	0.3372	3.75207	3.72108	8.42503	0.795749	4.82085	NA	NA	NA	NA
