# Supplementary material for: The circadian clock mutant lhy cca1 elf3 paces starch mobilization to dawn despite severely disrupted circadian clock function
Source: Plant Physiol. 2022 May 14;189(4):2332–56. doi: 10.1093/plphys/kiac226 (PMC9348821; doi:10.1093/plphys/kiac226)
Supplement: kiac226_Supplementary_Data [file kiac226_supplementary_data.zip › kiac226_Supplementary_Data/DeSYNC_Suppl. Dataset S3 (PEAKS)(rev3).xlsx]

## Sheet: Details
"Peak time and Amplitude" sheet contains estimates of peak time and amplitude of circadian oscillation; 47 obs. of 8 variables; tidy format.
Column name	Data type	Data example	Unit	Comment
photoperiod	Factor w/ 3 levels	"6/18","12/12",..	NA
genotype	Factor w/ 3 levels	"lhy/cca1/elf3", "Ws-2", "Ws-2_modif"
variable	Factor w/ 11 levels	"RVE4","RVE8",..
peak	double	-2.21, -1.7, -1.58, -3.25, -2.01, ...	h
peak_min	double	-3.82, -3.76, -3.18, -6.25, -5.39, ...
peak_max	double	0.577, 2.088, 1.167, -1.043, 0.751, ...
Delta	double	3.35, 3.05, 2, 3.3, 2.41, ...	log2(copies/gFW * 25 M)
dDelta	double	0.89, 0.434, 0.236, 0.199, 0.347, ...

## Sheet: Peak time and Amplitude
Gene	Genotype	Photoperiod	Peak			Amplitude
			Min.	Avg.	Max.	Min.	Avg.	Max.
CCA1	Ws-2	6/18	21.3	22.6	23.9	5.65	6.12	6.60
		12/12	22.5	23.5	24.3	8.09	8.31	8.53
		18/6	24.8	25.5	26.4	6.32	6.96	7.60
ELF4	lhy/cca1/elf3	6/18	25.9	27.1	28.3	4.40	5.55	6.69
		12/12	26.9	29.3	33.1	3.33	4.79	6.24
	Ws-2	6/18	28.5	31.6	32.9	6.19	9.08	11.97
		12/12	32.8	34.5	35.8	4.98	5.94	6.90
GBSS1	lhy/cca1/elf3	6/18	24.5	26.0	27.8	3.71	4.47	5.23
		12/12	23.5	27.7	31.4	2.34	3.62	4.91
		18/6	25.3	28.0	31.2	3.48	4.09	4.69
	Ws-2	6/18	24.2	25.4	26.7	4.96	5.48	6.01
		18/6	24.6	26.3	27.7	5.30	6.11	6.92
GI	lhy/cca1/elf3	6/18	19.4	27.8	35.3	2.29	3.21	4.12
	Ws-2	6/18	28.0	30.4	33.2	4.19	5.88	7.56
		12/12	30.1	31.9	33.2	3.25	4.49	5.72
		18/6	32.9	34.3	36.0	7.54	7.68	7.82
LHY	Ws-2	6/18	20.9	21.8	22.6	5.14	7.25	9.36
		12/12	21.1	22.8	23.7	6.06	6.69	7.33
		18/6	23.2	24.1	25.4	5.14	7.09	9.04
LUX	Ws-2	6/18	28.7	32.0	33.8	2.96	3.88	4.80
		12/12	30.4	32.3	33.2	2.73	3.65	4.57
		18/6	31.1	34.5	39.2	2.77	3.27	3.77
PRR5	lhy/cca1/elf3	6/18	24.1	26.0	28.7	3.30	4.14	4.99
		12/12	26.0	28.8	31.5	1.35	2.72	4.08
		18/6	24.4	27.5	27.9	1.87	2.57	3.28
	Ws-2	6/18	25.9	30.5	33.2	-0.55	3.55	7.65
		12/12	30.0	32.1	33.2	3.64	4.29	4.94
		18/6	31.4	32.9	34.7	3.23	4.29	5.36
PRR7	lhy/cca1/elf3	6/18	21.6	24.2	27.1	0.09	2.83	5.58
	Ws-2	6/18	21.7	28.2	29.8	5.40	6.29	7.19
		12/12	28.7	30.4	32.1	6.69	7.77	8.86
		18/6	26.7	32.7	38.1	6.56	6.88	7.20
PRR9	lhy/cca1/elf3	6/18	21.9	23.9	26.1	4.31	6.62	8.94
		12/12	22.6	25.1	26.9	4.43	5.47	6.51
		18/6	25.7	27.1	28.0	4.61	5.22	5.84
	Ws-2	6/18	25.6	26.8	28.1	5.99	7.02	8.04
		12/12	25.5	27.5	28.5	8.98	10.03	11.08
		18/6	24.3	28.6	29.6	5.86	6.21	6.56
RVE4	lhy/cca1/elf3	6/18	20.2	21.8	24.9	1.61	3.35	5.10
		12/12	20.6	22.3	26.0	1.44	2.78	4.13
		18/6	20.9	22.4	24.7	1.54	2.00	2.46
	Ws-2	6/18	17.1	20.8	22.4	2.91	3.30	3.69
		18/6	19.0	22.0	24.7	1.73	2.41	3.09
RVE8	lhy/cca1/elf3	6/18	20.3	21.3	23.8	4.08	5.53	6.97
		12/12	20.2	23.1	24.3	2.34	3.65	4.95
		18/6	22.9	25.6	29.0	1.50	2.12	2.74
	Ws-2	6/18	20.7	22.3	23.3	3.22	8.51	13.80
		18/6	23.3	25.0	27.9	4.34	6.08	7.82
TOC1	lhy/cca1/elf3	6/18	24.5	27.3	28.9	1.69	2.27	2.85
	Ws-2	6/18	32.1	34.4	37.2	2.63	3.58	4.53
		12/12	32.5	34.9	36.9	2.65	3.52	4.39
		18/6	34.0	36.3	38.9	1.44	2.83	4.23
