# Supplementary material for: The circadian clock mutant lhy cca1 elf3 paces starch mobilization to dawn despite severely disrupted circadian clock function
Source: Plant Physiol. 2022 May 14;189(4):2332–56. doi: 10.1093/plphys/kiac226 (PMC9348821; doi:10.1093/plphys/kiac226)
Supplement: kiac226_Supplementary_Data [file kiac226_supplementary_data.zip › kiac226_Supplementary_Data/DeSYNC_Suppl. Dataset S4 (MI)(rev3).xlsx]

## Sheet: Details
"Photoperiods" sheet contains reports of the Mutual Information analysis of transcriptional dawn-dominancy; wide format.
Column name	Data type	Data example	Unit
Gene	character	"LHY" "CCA1" "PRR9" "PRR7" ...	NA
genotype	character	"lhy/cca1/elf3", "Ws-2"
Dawn aligned - DIST	double	0.173, 0.185, 0.173, 0.320, ...	log2(copies/gFW * 25 M)
Dusk aligned - DIST	double	0.259, 0.859, 0.219, 0.917, ...
Dawn aligned - NORM	double	0.081, 0.195, 0.066, 0.330, ...	a.u.
Dusk aligned - NORM	double	0.133, 0.898, 0.093, 0.935, ...
"Early dusk" sheet contains reports of the Mutual Information analysis of transcriptional dawn-dominancy; wide format.
Column name	Data type	Data example	Unit
Gene	character	"LHY" "CCA1" "PRR9" "PRR7" ...	NA
genotype	character	"lhy/cca1/elf3", "Ws-2"
Dawn aligned - DIST	double	0.350, 0.225, 0.311, 0.169, ...	log2(copies/gFW * 25 M)
Dusk aligned - DIST	double	0.227, 0.889, 0.422, 0.532, ...
Dawn aligned - NORM	double	0.082, 0.181, 0.083, 0.159, ...	a.u.
Dusk aligned - NORM	double	0.051, 0.433, 0.112, 0.335, ...

## Sheet: Photoperiods
Gene	Genotype	Dawn aligned		Dusk aligned			Gene	Genotype	Dawn aligned		Dusk aligned			Gene	Genotype	Dawn aligned		Dusk aligned
		DIST	NORM	DIST	NORM				DIST	NORM	DIST	NORM				DIST	NORM	DIST	NORM
LHY	lhy/cca1/elf3	0.173	0.081	0.259	0.133		PIF1	lhy/cca1/elf3	0.000	0.034	0.022	0.073		RVE1	lhy/cca1/elf3	0.147	0.219	0.228	0.329
LHY	Ws-2	0.185	0.195	0.859	0.898		PIF1	Ws-2	0.089	0.087	0.167	0.158		RVE1	Ws-2	0.200	0.141	0.695	0.512
CCA1	lhy/cca1/elf3	0.173	0.066	0.219	0.093		PIF2	lhy/cca1/elf3	0.130	0.144	0.357	0.393		RVE2	lhy/cca1/elf3	0.014	0.044	0.089	0.164
CCA1	Ws-2	0.320	0.330	0.917	0.935		PIF2	Ws-2	0.111	0.051	0.102	0.057		RVE2	Ws-2	0.158	0.053	0.523	0.250
PRR9	lhy/cca1/elf3	0.327	0.242	0.423	0.321		PIF3	lhy/cca1/elf3	0.060	0.056	0.089	0.083		RVE3	lhy/cca1/elf3	0.124	0.087	0.168	0.123
PRR9	Ws-2	0.475	0.253	0.869	0.485		PIF3	Ws-2	0.044	0.053	0.205	0.226		RVE3	Ws-2	0.194	0.077	0.573	0.307
PRR7	lhy/cca1/elf3	0.105	0.099	0.112	0.107		PIF4	lhy/cca1/elf3	0.057	0.090	0.113	0.151		RVE4	lhy/cca1/elf3	0.073	0.154	0.216	0.382
PRR7	Ws-2	0.396	0.274	0.780	0.564		PIF4	Ws-2	0.288	0.307	0.703	0.763		RVE4	Ws-2	0.106	0.078	0.203	0.171
PRR5	lhy/cca1/elf3	0.220	0.262	0.160	0.197		PIF5	lhy/cca1/elf3	0.049	0.090	0.069	0.101		RVE5	lhy/cca1/elf3	0.020	0.040	0.006	0.023
PRR5	Ws-2	0.116	0.066	0.196	0.126		PIF5	Ws-2	0.217	0.329	0.468	0.678		RVE5	Ws-2	0.057	0.031	0.136	0.132
TOC1	lhy/cca1/elf3	0.082	0.178	0.029	0.092		PIF6	lhy/cca1/elf3	0.077	0.031	0.130	0.067		RVE6	lhy/cca1/elf3	0.037	0.061	0.018	0.040
TOC1	Ws-2	0.073	0.120	0.351	0.460		PIF6	Ws-2	0.020	0.000	0.105	0.077		RVE6	Ws-2	0.062	0.035	0.079	0.056
GI	lhy/cca1/elf3	0.129	0.240	0.095	0.185		PIF7	lhy/cca1/elf3	0.092	0.098	0.056	0.072		RVE7	lhy/cca1/elf3	0.207	0.258	0.117	0.154
GI	Ws-2	0.384	0.419	0.644	0.684		PIF7	Ws-2	0.130	0.101	0.216	0.180		RVE7	Ws-2	0.355	0.187	0.529	0.296
LUX	lhy/cca1/elf3	0.046	0.147	0.031	0.124		GBSS1	lhy/cca1/elf3	0.343	0.311	0.171	0.154		RVE8	lhy/cca1/elf3	0.199	0.269	0.333	0.436
LUX	Ws-2	0.107	0.127	0.284	0.328		GBSS1	Ws-2	0.191	0.128	0.729	0.593		RVE8	Ws-2	0.154	0.085	0.935	0.602
ELF3	lhy/cca1/elf3	0.034	0.079	0.048	0.108
ELF3	Ws-2	0.026	0.083	0.222	0.399
ELF4	lhy/cca1/elf3	0.291	0.304	0.270	0.300
ELF4	Ws-2	0.366	0.259	0.694	0.498

## Sheet: Early Dusk
Gene	Genotype	Dawn aligned		Dusk aligned			Gene	Genotype	Dawn aligned		Dusk aligned			Gene	Genotype	Dawn aligned		Dusk aligned
		DIST	NORM	DIST	NORM				DIST	NORM	DIST	NORM				DIST	NORM	DIST	NORM
LHY	lhy/cca1/elf3	0.350	0.082	0.227	0.051		RVE1	lhy/cca1/elf3	0.126	0.372	0.256	0.547		PIF1	lhy/cca1/elf3	0.145	0.167	0.131	0.156
	Ws-2	0.225	0.181	0.889	0.433			Ws-2	0.220	0.036	0.860	0.151			Ws-2	0.091	0.190	0.084	0.181
CCA1	lhy/cca1/elf3	0.311	0.083	0.422	0.112		RVE2	lhy/cca1/elf3	0.289	0.317	0.083	0.146		PIF2	lhy/cca1/elf3	0.097	0.266	0.487	0.654
	Ws-2	0.169	0.159	0.532	0.335			Ws-2	0.124	0.010	0.418	0.083			Ws-2	0.312	0.063	0.421	0.086
PRR9	lhy/cca1/elf3	0.710	0.449	0.555	0.390		RVE3	lhy/cca1/elf3	0.273	0.311	0.168	0.232		PIF3	lhy/cca1/elf3	0.117	0.425	0.128	0.447
	Ws-2	0.365	0.092	0.237	0.059			Ws-2	0.177	0.000	0.732	0.088			Ws-2	0.054	0.095	0.186	0.218
PRR7	lhy/cca1/elf3	0.115	0.457	0.130	0.489		RVE4	lhy/cca1/elf3	0.010	0.229	0.263	0.884		PIF4	lhy/cca1/elf3	0.014	0.301	0.206	0.908
	Ws-2	0.260	0.122	0.667	0.243			Ws-2	0.216	0.045	0.507	0.113			Ws-2	0.202	0.033	0.638	0.122
PRR5	lhy/cca1/elf3	0.151	0.301	0.138	0.286		RVE5	lhy/cca1/elf3	0.039	0.210	0.026	0.175		PIF5	lhy/cca1/elf3	0.044	0.510	0.100	0.733
	Ws-2	0.325	0.136	0.814	0.262			Ws-2	0.209	0.031	0.277	0.048			Ws-2	0.143	0.027	0.367	0.090
TOC1	lhy/cca1/elf3	0.040	0.282	0.027	0.238		RVE6	lhy/cca1/elf3	0.012	0.138	0.017	0.157		PIF6	lhy/cca1/elf3	0.097	0.261	0.086	0.245
	Ws-2	0.347	0.200	0.323	0.190			Ws-2	0.249	0.047	0.166	0.023			Ws-2	0.116	0.009	0.118	0.010
GI	lhy/cca1/elf3	0.168	0.694	0.037	0.345		RVE7	lhy/cca1/elf3	0.414	0.651	0.121	0.334		PIF7	lhy/cca1/elf3	0.060	0.268	0.212	0.521
	Ws-2	0.477	0.076	0.498	0.079			Ws-2	0.297	0.050	0.201	0.027			Ws-2	0.227	0.060	0.115	0.021
LUX	lhy/cca1/elf3	0.038	0.330	0.000	0.160		RVE8	lhy/cca1/elf3	0.393	0.551	0.320	0.493		GBSS1	lhy/cca1/elf3	0.724	0.626	0.156	0.259
	Ws-2	0.258	0.135	0.417	0.192			Ws-2	0.469	0.092	0.785	0.144
ELF3	lhy/cca1/elf3	0.066	0.347	0.037	0.268
	Ws-2	0.054	0.091	0.307	0.288
ELF4	lhy/cca1/elf3	0.301	0.456	0.143	0.300
	Ws-2	0.251	0.135	0.979	0.343
