# Supplementary material for: The circadian clock mutant lhy cca1 elf3 paces starch mobilization to dawn despite severely disrupted circadian clock function
Source: Plant Physiol. 2022 May 14;189(4):2332–56. doi: 10.1093/plphys/kiac226 (PMC9348821; doi:10.1093/plphys/kiac226)
Supplement: kiac226_Supplementary_Data [file kiac226_supplementary_data.zip › kiac226_Supplementary_Data/DeSYNC_Suppl. Dataset S5 (ANOVA)(rev3).xlsx]

## Sheet: Details
"Photoperiods" sheet contains reports of the ANOVA analysis of transcriptional dawn-dominancy; wide format.
Column name	Data type	Data example	Unit	Comments
Gene	character	"LHY" "CCA1" "PRR9" "PRR7" ...	NA
genotype	character	"lhy/cca1/elf3", "Ws-2"
Dawn	double	0.840, 0.998, 0.851, 0.996, ...		These columns are indicating p-values
Dusk	double	0.947, 0.922, 0.990, 0.744, ...

## Sheet: Photoperiods
Gene	Genotype	Alignments			Gene	Genotype	Alignments			Gene	Genotype	Alignments
		Dawn	Dusk				Dawn	Dusk				Dawn	Dusk
LHY	lhy/cca1/elf3	0.840	0.947		RVE1	lhy/cca1/elf3	0.856	0.379		PIF1	lhy/cca1/elf3	0.979	0.564
	Ws-2	0.998	0.922			Ws-2	0.992	0.564			Ws-2	0.986	0.659
CCA1	lhy/cca1/elf3	0.851	0.990		RVE2	lhy/cca1/elf3	0.959	0.925		PIF2	lhy/cca1/elf3	0.940	0.826
	Ws-2	0.996	0.744			Ws-2	0.983	0.775			Ws-2	0.996	0.370
PRR9	lhy/cca1/elf3	0.917	0.489		RVE3	lhy/cca1/elf3	0.976	0.995		PIF3	lhy/cca1/elf3	0.974	0.780
	Ws-2	0.978	0.765			Ws-2	0.998	0.690			Ws-2	0.990	0.618
PRR7	lhy/cca1/elf3	0.006	0.031		RVE4	lhy/cca1/elf3	0.947	0.366		PIF4	lhy/cca1/elf3	0.988	0.095
	Ws-2	0.976	0.998			Ws-2	0.989	0.701			Ws-2	0.974	0.975
PRR5	lhy/cca1/elf3	0.348	0.026		RVE5	lhy/cca1/elf3	0.997	0.463		PIF5	lhy/cca1/elf3	0.991	0.296
	Ws-2	0.992	0.644			Ws-2	0.997	0.447			Ws-2	0.984	0.821
TOC1	lhy/cca1/elf3	0.350	0.187		RVE6	lhy/cca1/elf3	0.982	0.661		PIF6	lhy/cca1/elf3	0.980	0.458
	Ws-2	1.000	0.618			Ws-2	0.993	0.610			Ws-2	0.992	0.882
GI	lhy/cca1/elf3	0.350	0.303		RVE7	lhy/cca1/elf3	0.981	0.259		PIF7	lhy/cca1/elf3	0.986	0.599
	Ws-2	0.977	0.685			Ws-2	0.984	0.802			Ws-2	0.986	0.671
LUX	lhy/cca1/elf3	0.413	0.087		RVE8	lhy/cca1/elf3	0.701	0.191		GBSS1	lhy/cca1/elf3	0.828	0.308
	Ws-2	0.998	0.731			Ws-2	0.996	0.476			Ws-2	0.994	0.799
ELF3	lhy/cca1/elf3	0.781	0.269
	Ws-2	0.989	0.650
ELF4	lhy/cca1/elf3	0.619	0.442
	Ws-2	0.997	0.507
